# Supplementary material for: Inference of Gene Regulatory Network Uncovers the Linkage between Circadian Clock and Crassulacean Acid Metabolism in Kalanchoë fedtschenkoi
Source: Cells. 2021 Aug 27;10(9):2217. doi: 10.3390/cells10092217 (PMC8471846; doi:10.3390/cells10092217)
Supplement: Supplementary file 1 [file cells-10-02217-s001.zip]

Archive with 12 entries (12 files):
- .DS_Store
- Figure_S1.pdf
- Figure_S2.pdf
- Figure_S3.pdf
- table_S1.csv
- table_S2.csv
- table_S3.xlsx
- table_S4.xlsx
- table_S5.xlsx
- table_S6.csv
- table_S7.csv
- ~$table_S4.xlsx
