# Supplementary material for: Inference of Gene Regulatory Network Uncovers the Linkage between Circadian Clock and Crassulacean Acid Metabolism in Kalanchoë fedtschenkoi
Source: Cells. 2021 Aug 27;10(9):2217. doi: 10.3390/cells10092217 (PMC8471846; doi:10.3390/cells10092217)
Supplement: Supplementary file 1 [file cells-10-02217-s001.zip › table_S1.csv]

Table S1. Rank ordering of rhythmic genes identified using DLxJTK.
Rank	Gene ID	DL+JTK
1	Kaladp0067s0211	1.74E-11
2	Kaladp0131s0024	2.08E-10
3	Kaladp0061s0058	2.79E-09
4	Kaladp0037s0489	6.11E-09
5	Kaladp0016s0230	6.11E-09
6	Kaladp0607s0057	1.28E-08
7	Kaladp0022s0168	1.28E-08
8	Kaladp0577s0021	2.93E-08
9	Kaladp0061s0140	2.99E-08
10	Kaladp0037s0347	3.00E-08
11	Kaladp0836s0008	4.14E-08
12	Kaladp0050s0190	4.16E-08
13	Kaladp0577s0020	4.16E-08
14	Kaladp0039s0012	4.77E-08
15	Kaladp0060s0371	9.55E-08
16	Kaladp0092s0166	1.04E-07
17	Kaladp0011s0205	1.10E-07
18	Kaladp0036s0161	1.12E-07
19	Kaladp0068s0051	1.12E-07
20	Kaladp0278s0027	1.42E-07
21	Kaladp0052s0001	1.55E-07
22	Kaladp0053s0064	1.83E-07
23	Kaladp0067s0005	1.88E-07
24	Kaladp0033s0026	1.88E-07
25	Kaladp0087s0160	3.12E-07
26	Kaladp0840s0034	3.12E-07
27	Kaladp0517s0005	3.17E-07
28	Kaladp0060s0039	3.17E-07
29	Kaladp0062s0192	4.30E-07
30	Kaladp0040s0378	4.34E-07
31	Kaladp0007s0015	4.75E-07
32	Kaladp0005s0054	5.57E-07
33	Kaladp0064s0094	5.57E-07
34	Kaladp0054s0002	5.72E-07
35	Kaladp0037s0517	5.72E-07
36	Kaladp0427s0039	5.72E-07
37	Kaladp0059s0024	5.72E-07
38	Kaladp0053s0065	5.72E-07
39	Kaladp0018s0125	5.98E-07
40	Kaladp0017s0017	8.41E-07
41	Kaladp0058s0437	8.60E-07
42	Kaladp0050s0211	8.60E-07
43	Kaladp0058s0436	8.60E-07
44	Kaladp0011s0551	9.14E-07
45	Kaladp0048s0472	9.14E-07
46	Kaladp0515s0145	9.83E-07
47	Kaladp0093s0062	9.92E-07
48	Kaladp0067s0120	1.26E-06
49	Kaladp0062s0205	1.26E-06
50	Kaladp0278s0026	1.56E-06
51	Kaladp0008s0204	1.67E-06
52	Kaladp0036s0214	1.78E-06
53	Kaladp0031s0132	2.02E-06
54	Kaladp0095s0094	2.03E-06
55	Kaladp0036s0167	2.03E-06
56	Kaladp0515s0074	2.08E-06
57	Kaladp0574s0015	2.20E-06
58	Kaladp0059s0286	2.20E-06
59	Kaladp0061s0060	2.40E-06
60	Kaladp0055s0163	2.43E-06
61	Kaladp0002s0074	2.45E-06
62	Kaladp0005s0004	2.60E-06
63	Kaladp0052s0025	2.81E-06
64	Kaladp0040s0353	2.94E-06
65	Kaladp0068s0161	3.22E-06
66	Kaladp0071s0453	3.22E-06
67	Kaladp1317s0001	3.26E-06
68	Kaladp0034s0090	3.26E-06
69	Kaladp0026s0077	3.44E-06
70	Kaladp0067s0087	3.52E-06
71	Kaladp0091s0050	3.52E-06
72	Kaladp0048s0710	3.83E-06
73	Kaladp0095s0213	3.83E-06
74	Kaladp0034s0064	3.84E-06
75	Kaladp0066s0059	3.84E-06
76	Kaladp0020s0114	4.18E-06
77	Kaladp0053s0423	4.18E-06
78	Kaladp0048s0620	4.53E-06
79	Kaladp0032s0143	4.72E-06
80	Kaladp0073s0039	4.82E-06
81	Kaladp0058s0335	4.91E-06
82	Kaladp0025s0036	6.65E-06
83	Kaladp0151s0002	6.82E-06
84	Kaladp0545s0003	7.61E-06
85	Kaladp0008s0846	8.00E-06
86	Kaladp0018s0287	9.07E-06
87	Kaladp0042s0292	9.07E-06
88	Kaladp0262s0013	9.07E-06
89	Kaladp0018s0207	9.30E-06
90	Kaladp0024s0510	9.45E-06
91	Kaladp0011s1094	1.08E-05
92	Kaladp0045s0206	1.14E-05
93	Kaladp0098s0181	1.19E-05
94	Kaladp0845s0002	1.21E-05
95	Kaladp0674s0166	1.27E-05
96	Kaladp0073s0124	1.32E-05
97	Kaladp0064s0040	1.39E-05
98	Kaladp0048s0110	1.39E-05
99	Kaladp0060s0243	1.41E-05
100	Kaladp0045s0476	1.41E-05
101	Kaladp0042s0251	1.41E-05
102	Kaladp0076s0185	1.56E-05
103	Kaladp0095s0397	1.69E-05
104	Kaladp1201s0004	1.72E-05
105	Kaladp0089s0022	1.82E-05
106	Kaladp0033s0250	1.86E-05
107	Kaladp0032s0115	2.04E-05
108	Kaladp0047s0130	2.29E-05
109	Kaladp0964s0021	2.29E-05
110	Kaladp0024s0511	2.30E-05
111	Kaladp0001s0233	2.35E-05
112	Kaladp0079s0046	2.35E-05
113	Kaladp0561s0008	2.35E-05
114	Kaladp0050s0281	2.56E-05
115	Kaladp0037s0163	2.70E-05
116	Kaladp0232s0004	2.84E-05
117	Kaladp0048s0163	2.85E-05
118	Kaladp0071s0138	2.85E-05
119	Kaladp0088s0104	2.91E-05
120	Kaladp0037s0074	3.04E-05
121	Kaladp0024s0976	3.16E-05
122	Kaladp0437s0002	3.46E-05
123	Kaladp0060s0038	3.46E-05
124	Kaladp0018s0289	3.49E-05
125	Kaladp0074s0081	3.49E-05
126	Kaladp0011s0279	3.50E-05
127	Kaladp0024s0033	3.51E-05
128	Kaladp0018s0187	3.64E-05
129	Kaladp0348s0001	3.69E-05
130	Kaladp0748s0042	3.95E-05
131	Kaladp0604s0001	4.23E-05
132	Kaladp0040s0009	4.23E-05
133	Kaladp0076s0243	4.23E-05
134	Kaladp0058s0129	4.23E-05
135	Kaladp0008s0514	4.45E-05
136	Kaladp0043s0300	4.61E-05
137	Kaladp0067s0121	4.61E-05
138	Kaladp0011s0465	4.63E-05
139	Kaladp0036s0095	4.63E-05
140	Kaladp0058s0449	4.70E-05
141	Kaladp0008s0520	5.22E-05
142	Kaladp0152s0004	5.52E-05
143	Kaladp0351s0028	5.52E-05
144	Kaladp0024s0086	5.69E-05
145	Kaladp0809s0137	6.00E-05
146	Kaladp0048s0946	6.00E-05
147	Kaladp0002s0100	6.00E-05
148	Kaladp0030s0142	6.00E-05
149	Kaladp0034s0050	6.00E-05
150	Kaladp0100s0005	6.07E-05
151	Kaladp0033s0239	6.36E-05
152	Kaladp0008s0876	6.51E-05
153	Kaladp0086s0015	6.52E-05
154	Kaladp0489s0001	6.58E-05
155	Kaladp0550s0024	7.03E-05
156	Kaladp0734s0002	7.05E-05
157	Kaladp0031s0116	7.26E-05
158	Kaladp0050s0253	7.27E-05
159	Kaladp0102s0133	7.39E-05
160	Kaladp0067s0196	7.62E-05
161	Kaladp0043s0163	7.62E-05
162	Kaladp0024s0978	7.62E-05
163	Kaladp0016s0294	7.62E-05
164	Kaladp0024s0860	8.07E-05
165	Kaladp0049s0027	8.78E-05
166	Kaladp0037s0416	8.78E-05
167	Kaladp0043s0207	8.78E-05
168	Kaladp0055s0484	0.000102055
169	Kaladp0606s0015	0.000104689
170	Kaladp0059s0327	0.00011554
171	Kaladp0088s0066	0.000120314
172	Kaladp0867s0018	0.000124948
173	Kaladp0083s0065	0.000124948
174	Kaladp0015s0180	0.000124948
175	Kaladp0062s0181	0.000125189
176	Kaladp0095s0255	0.000132953
177	Kaladp0515s0040	0.000133286
178	Kaladp0010s0082	0.000141991
179	Kaladp0034s0148	0.000147367
180	Kaladp0011s0947	0.000149607
181	Kaladp0878s0025	0.00015107
182	Kaladp0011s0276	0.000160532
183	Kaladp0001s0166	0.000160532
184	Kaladp0076s0256	0.000167092
185	Kaladp0037s0157	0.000170384
186	Kaladp0033s0038	0.000172032
187	Kaladp0075s0034	0.000177132
188	Kaladp0039s0555	0.000185338
189	Kaladp0071s0258	0.000185929
190	Kaladp0061s0101	0.000206561
191	Kaladp0095s0211	0.000213859
192	Kaladp0016s0352	0.0002234
193	Kaladp0024s0618	0.000227872
194	Kaladp0037s0018	0.000237305
195	Kaladp0674s0035	0.000237305
196	Kaladp0011s0695	0.000245441
197	Kaladp0011s0106	0.000250957
198	Kaladp0060s0196	0.000250957
199	Kaladp0024s0660	0.000254696
200	Kaladp0630s0008	0.000256452
201	Kaladp0036s0139	0.00026227
202	Kaladp0043s0195	0.000266478
203	Kaladp0062s0077	0.00027585
204	Kaladp0651s0007	0.000277947
205	Kaladp0036s0107	0.000279852
206	Kaladp0016s0039	0.000280032
207	Kaladp0033s0047	0.000287307
208	Kaladp0040s0332	0.000288789
209	Kaladp0058s0639	0.000302233
210	Kaladp0040s0506	0.00032198
211	Kaladp0081s0217	0.000330282
212	Kaladp0033s0297	0.000337636
213	Kaladp0967s0006	0.000337636
214	Kaladp0009s0042	0.000360047
215	Kaladp0043s0284	0.000360047
216	Kaladp0674s0124	0.00036453
217	Kaladp0061s0081	0.000368751
218	Kaladp0011s0216	0.000368751
219	Kaladp0809s0081	0.000368751
220	Kaladp0010s0036	0.000372827
221	Kaladp0439s0001	0.000372936
222	Kaladp0050s0244	0.000381471
223	Kaladp0037s0248	0.000390778
224	Kaladp0020s0028	0.000391582
225	Kaladp0606s0017	0.000391582
226	Kaladp0048s0618	0.000391582
227	Kaladp0043s0038	0.000391582
228	Kaladp0033s0277	0.000391582
229	Kaladp0068s0356	0.000391582
230	Kaladp0024s0076	0.000394293
231	Kaladp0062s0048	0.000402114
232	Kaladp0088s0093	0.000409053
233	Kaladp0053s0626	0.000409053
234	Kaladp0080s0163	0.000413667
235	Kaladp0016s0323	0.000413667
236	Kaladp0024s0077	0.000442393
237	Kaladp0809s0071	0.000536454
238	Kaladp0033s0113	0.000541621
239	Kaladp0043s0307	0.000552345
240	Kaladp0048s0334	0.000564062
241	Kaladp0007s0091	0.000570029
242	Kaladp0029s0147	0.000586867
243	Kaladp0055s0364	0.00061542
244	Kaladp0535s0004	0.000642659
245	Kaladp0023s0049	0.000642659
246	Kaladp0053s0600	0.000655947
247	Kaladp0038s0090	0.000661189
248	Kaladp0081s0216	0.000666236
249	Kaladp0095s0703	0.000689163
250	Kaladp0010s0194	0.000713031
251	Kaladp0081s0357	0.00073025
252	Kaladp0026s0112	0.000742886
253	Kaladp0042s0192	0.000755804
254	Kaladp0042s0261	0.000761598
255	Kaladp0101s0301	0.00077292
256	Kaladp0055s0446	0.0007972
257	Kaladp0060s0363	0.00081541
258	Kaladp0666s0043	0.000815688
259	Kaladp0039s0117	0.000823225
260	Kaladp0076s0374	0.000833762
261	Kaladp0809s0029	0.000845834
262	Kaladp0058s0148	0.000853576
263	Kaladp0025s0003	0.000853576
264	Kaladp0034s0204	0.000870119
265	Kaladp0063s0033	0.000870119
266	Kaladp0015s0209	0.000871703
267	Kaladp0063s0056	0.000891187
268	Kaladp0024s0624	0.000912956
269	Kaladp1276s0001	0.000912956
270	Kaladp0004s0014	0.000926945
271	Kaladp0054s0076	0.000971188
272	Kaladp0042s0065	0.000985164
273	Kaladp0058s0206	0.000991953
274	Kaladp0058s0472	0.000992313
275	Kaladp0845s0001	0.001034368
276	Kaladp0081s0401	0.001042456
277	Kaladp0081s0070	0.001042456
278	Kaladp0071s0246	0.001042456
279	Kaladp0015s0220	0.001047984
280	Kaladp0059s0358	0.001047984
281	Kaladp0048s0302	0.001076645
282	Kaladp0064s0046	0.001076645
283	Kaladp0674s0159	0.001076645
284	Kaladp0100s0013	0.001077976
285	Kaladp0099s0052	0.001077976
286	Kaladp0550s0018	0.001111575
287	Kaladp0011s1159	0.001112302
288	Kaladp0634s0001	0.001112358
289	Kaladp0054s0001	0.001253933
290	Kaladp0033s0037	0.001264676
291	Kaladp0053s0207	0.001297622
292	Kaladp0045s0024	0.001297622
293	Kaladp0213s0009	0.001312587
294	Kaladp1006s0027	0.001335781
295	Kaladp0674s0030	0.001337167
296	Kaladp0020s0178	0.00137751
297	Kaladp0088s0071	0.001396115
298	Kaladp0067s0137	0.001437421
299	Kaladp0034s0076	0.001468888
300	Kaladp0010s0216	0.001473964
301	Kaladp0024s0371	0.001490119
302	Kaladp0956s0003	0.001503399
303	Kaladp0058s0339	0.001591456
304	Kaladp0098s0152	0.001591456
305	Kaladp0101s0260	0.001638298
306	Kaladp0042s0335	0.001684517
307	Kaladp0967s0005	0.001730538
308	Kaladp0809s0044	0.001777775
309	Kaladp0024s0726	0.00179188
310	Kaladp0011s0926	0.001886587
311	Kaladp0059s0212	0.001946695
312	Kaladp0018s0320	0.001951545
313	Kaladp0048s0336	0.001978123
314	Kaladp0047s0082	0.001984576
315	Kaladp0809s0139	0.001989298
316	Kaladp0020s0207	0.002083717
317	Kaladp0071s0400	0.002098514
318	Kaladp0042s0203	0.002137898
319	Kaladp0001s0118	0.002190623
320	Kaladp1129s0024	0.002190623
321	Kaladp0034s0040	0.00219301
322	Kaladp0050s0096	0.002204155
323	Kaladp0016s0071	0.002204155
324	Kaladp0033s0185	0.002204155
325	Kaladp0050s0283	0.002306066
326	Kaladp0032s0112	0.002411501
327	Kaladp0062s0113	0.002411501
328	Kaladp0052s0011	0.002411501
329	Kaladp0045s0224	0.002422948
330	Kaladp0042s0384	0.00242703
331	Kaladp0748s0035	0.002456682
332	Kaladp0054s0034	0.00247474
333	Kaladp1006s0012	0.002530639
334	Kaladp0048s0271	0.002562367
335	Kaladp0042s0126	0.002564921
336	Kaladp0740s0002	0.002657112
337	Kaladp0011s1181	0.002725837
338	Kaladp0016s0127	0.002769064
339	Kaladp0059s0301	0.002808761
340	Kaladp0008s0037	0.002847952
341	Kaladp0091s0042	0.002850846
342	Kaladp0090s0070	0.002919245
343	Kaladp0029s0066	0.002919245
344	Kaladp0071s0404	0.002919245
345	Kaladp0010s0113	0.002930011
346	Kaladp0034s0025	0.002970083
347	Kaladp0039s0478	0.00306698
348	Kaladp0042s0164	0.003090581
349	Kaladp0538s0014	0.003137039
350	Kaladp0068s0282	0.003137039
351	Kaladp0034s0077	0.00315728
352	Kaladp0022s0166	0.003171624
353	Kaladp0089s0137	0.003266511
354	Kaladp0087s0097	0.003295062
355	Kaladp0011s1342	0.003418122
356	Kaladp0068s0030	0.003484932
357	Kaladp0089s0010	0.003495276
358	Kaladp0070s0191	0.00352053
359	Kaladp0033s0063	0.003653019
360	Kaladp0039s0525	0.003736345
361	Kaladp0087s0188	0.003783204
362	Kaladp0076s0005	0.003790466
363	Kaladp0076s0255	0.003810275
364	Kaladp0058s0321	0.003834108
365	Kaladp0032s0162	0.003979411
366	Kaladp0018s0096	0.004002887
367	Kaladp1310s0011	0.004002887
368	Kaladp0674s0088	0.004143999
369	Kaladp0060s0296	0.004143999
370	Kaladp0101s0033	0.004143999
371	Kaladp0037s0271	0.00414718
372	Kaladp0008s0368	0.004152148
373	Kaladp0011s0307	0.004192471
374	Kaladp0344s0004	0.004246876
375	Kaladp0046s0345	0.004463931
376	Kaladp0008s0512	0.004496996
377	Kaladp0046s0113	0.004602309
378	Kaladp0520s0016	0.004612668
379	Kaladp0059s0156	0.004826882
380	Kaladp0047s0269	0.004899551
381	Kaladp0050s0069	0.004998886
382	Kaladp0075s0058	0.00507863
383	Kaladp0040s0435	0.005263018
384	Kaladp0030s0080	0.005263018
385	Kaladp0037s0038	0.005354003
386	Kaladp0095s0678	0.005354003
387	Kaladp0401s0002	0.00540132
388	Kaladp0191s0003	0.005490093
389	Kaladp0081s0115	0.005760198
390	Kaladp0070s0152	0.005760198
391	Kaladp0018s0063	0.005767613
392	Kaladp0809s0028	0.006075274
393	Kaladp0039s0548	0.006112746
394	Kaladp0011s0449	0.006112746
395	Kaladp0027s0014	0.006173418
396	Kaladp0018s0218	0.006237494
397	Kaladp0032s0189	0.006432323
398	Kaladp0068s0111	0.006541759
399	Kaladp0095s0402	0.006657708
400	Kaladp0101s0101	0.006803099
401	Kaladp1154s0002	0.006893703
402	Kaladp0081s0096	0.007028562
403	Kaladp0024s0028	0.007028562
404	Kaladp0100s0067	0.007028562
405	Kaladp0967s0002	0.007050587
406	Kaladp0036s0272	0.007258059
407	Kaladp0038s0084	0.007345739
408	Kaladp0095s0114	0.007382306
409	Kaladp0300s0009	0.007407164
410	Kaladp0022s0190	0.007409418
411	Kaladp0003s0076	0.007727376
412	Kaladp0024s0136	0.007727376
413	Kaladp1129s0004	0.007750516
414	Kaladp0422s0004	0.007798398
415	Kaladp0095s0257	0.007798398
416	Kaladp0070s0057	0.007893482
417	Kaladp0013s0006	0.008080944
418	Kaladp0043s0281	0.008218142
419	Kaladp0102s0004	0.008218142
420	Kaladp0011s0308	0.008427744
421	Kaladp0055s0317	0.008428649
422	Kaladp0867s0042	0.008564976
423	Kaladp0076s0174	0.008564976
424	Kaladp0055s0130	0.008564976
425	Kaladp0026s0026	0.008564976
426	Kaladp1310s0019	0.008632194
427	Kaladp0011s1281	0.008766099
428	Kaladp0011s1131	0.008766099
429	Kaladp0040s0740	0.00878207
430	Kaladp0515s0228	0.008890605
431	Kaladp0039s0433	0.008890605
432	Kaladp0093s0138	0.008960361
433	Kaladp0058s0601	0.00899267
434	Kaladp0018s0220	0.009208225
435	Kaladp0131s0010	0.009261288
436	Kaladp0039s0732	0.009419783
437	Kaladp0008s0737	0.009518285
438	Kaladp0032s0117	0.009567561
439	Kaladp0007s0017	0.009809588
440	Kaladp0020s0110	0.0098145
441	Kaladp0020s0165	0.00986774
442	Kaladp0747s0015	0.010022885
443	Kaladp0487s0001	0.010234027
444	Kaladp0050s0104	0.010234027
445	Kaladp0053s0455	0.010237943
446	Kaladp1228s0012	0.010294546
447	Kaladp0081s0074	0.01038936
448	Kaladp0058s0633	0.01038936
449	Kaladp0068s0163	0.010486815
450	Kaladp1222s0027	0.010494992
451	Kaladp0748s0043	0.010800516
452	Kaladp0101s0070	0.010805838
453	Kaladp0050s0217	0.010953726
454	Kaladp0040s0122	0.010986283
455	Kaladp0073s0085	0.011090514
456	Kaladp0055s0445	0.011111914
457	Kaladp0060s0231	0.011293149
458	Kaladp0036s0099	0.011296409
459	Kaladp0071s0129	0.011429242
460	Kaladp0029s0011	0.011429242
461	Kaladp0081s0054	0.011771177
462	Kaladp0095s0778	0.012247987
463	Kaladp0666s0047	0.012304865
464	Kaladp0008s0043	0.012304865
465	Kaladp0037s0093	0.012479376
466	Kaladp0046s0317	0.012530547
467	Kaladp0071s0279	0.012565984
468	Kaladp0218s0002	0.013038553
469	Kaladp0550s0052	0.013161804
470	Kaladp0099s0126	0.013163085
471	Kaladp0095s0643	0.013198149
472	Kaladp0674s0182	0.013289692
473	Kaladp0427s0007	0.013602943
474	Kaladp0053s0483	0.013602943
475	Kaladp0087s0033	0.013956643
476	Kaladp0053s0267	0.014822208
477	Kaladp0043s0194	0.01505448
478	Kaladp0033s0092	0.01505448
479	Kaladp0033s0211	0.015615639
480	Kaladp0033s0111	0.01611958
481	Kaladp0062s0118	0.01645267
482	Kaladp0081s0291	0.016825173
483	Kaladp0055s0424	0.016825173
484	Kaladp0002s0118	0.016825173
485	Kaladp0011s0357	0.017077968
486	Kaladp0029s0151	0.017308051
487	Kaladp0016s0019	0.017337643
488	Kaladp1183s0011	0.017337643
489	Kaladp0095s0568	0.017420163
490	Kaladp0076s0306	0.018157654
491	Kaladp0095s0621	0.018429843
492	Kaladp0058s0385	0.018562462
493	Kaladp0809s0095	0.019127725
494	Kaladp0095s0025	0.019127725
495	Kaladp0029s0012	0.019320372
496	Kaladp0748s0049	0.019320372
497	Kaladp0092s0065	0.019320372
498	Kaladp0062s0016	0.019320372
499	Kaladp0833s0004	0.019409626
500	Kaladp0067s0058	0.019558719
501	Kaladp0022s0177	0.019562012
502	Kaladp0351s0022	0.019986304
503	Kaladp0039s0035	0.020021887
504	Kaladp0024s0727	0.020335917
505	Kaladp0011s0519	0.020479246
506	Kaladp0015s0139	0.020693932
507	Kaladp0521s0001	0.021839347
508	Kaladp0045s0487	0.022443018
509	Kaladp0011s0287	0.022807346
510	Kaladp0040s0693	0.023325944
511	Kaladp0079s0081	0.023325944
512	Kaladp0006s0017	0.023325944
513	Kaladp0071s0118	0.023809371
514	Kaladp0024s0158	0.024028779
515	Kaladp0071s0106	0.024190637
516	Kaladp0071s0295	0.024391643
517	Kaladp0747s0007	0.024746372
518	Kaladp0010s0074	0.025027405
519	Kaladp0095s0276	0.025027405
520	Kaladp0042s0123	0.025027405
521	Kaladp0496s0014	0.025314576
522	Kaladp0008s0696	0.025314576
523	Kaladp0913s0004	0.025314576
524	Kaladp0535s0003	0.025314576
525	Kaladp0071s0201	0.025442074
526	Kaladp0902s0017	0.025883256
527	Kaladp0015s0210	0.025978426
528	Kaladp0045s0391	0.026146123
529	Kaladp0036s0269	0.026464531
530	Kaladp0926s0017	0.026548447
531	Kaladp0067s0109	0.026733852
532	Kaladp0082s0054	0.02678103
533	Kaladp0059s0357	0.027073661
534	Kaladp0096s0064	0.027073661
535	Kaladp0809s0068	0.027073661
536	Kaladp0538s0023	0.027073661
537	Kaladp0071s0313	0.027456253
538	Kaladp0822s0014	0.027845523
539	Kaladp0060s0320	0.027892866
540	Kaladp0004s0001	0.027892866
541	Kaladp0009s0016	0.02807829
542	Kaladp0667s0001	0.028199287
543	Kaladp0079s0068	0.028260457
544	Kaladp0076s0089	0.029350408
545	Kaladp0040s0121	0.029945618
546	Kaladp0087s0115	0.03045629
547	Kaladp0070s0017	0.030644585
548	Kaladp0008s0203	0.030968287
549	Kaladp0042s0256	0.031055154
550	Kaladp0048s0910	0.031103926
551	Kaladp0046s0256	0.031760681
552	Kaladp0084s0086	0.032697537
553	Kaladp0053s0625	0.03276305
554	Kaladp0059s0287	0.032836466
555	Kaladp0055s0459	0.033014016
556	Kaladp0063s0017	0.033575512
557	Kaladp0003s0155	0.034297836
558	Kaladp0029s0140	0.035407469
559	Kaladp0038s0054	0.035538684
560	Kaladp0048s0744	0.03589628
561	Kaladp0038s0018	0.036681603
562	Kaladp0045s0271	0.037350656
563	Kaladp0674s0094	0.037350656
564	Kaladp0027s0004	0.037720288
565	Kaladp0042s0163	0.03905293
566	Kaladp0011s1271	0.039998118
567	Kaladp0476s0010	0.039998118
568	Kaladp0024s0445	0.039998118
569	Kaladp0048s0975	0.040142688
570	Kaladp0011s0209	0.040376234
571	Kaladp0015s0009	0.040376234
572	Kaladp0071s0370	0.040887449
573	Kaladp0023s0085	0.04274965
574	Kaladp0091s0109	0.04286772
575	Kaladp0029s0091	0.04346291
576	Kaladp0095s0830	0.04346291
577	Kaladp0048s0572	0.04346291
578	Kaladp0037s0392	0.04346291
579	Kaladp0906s0001	0.043501357
580	Kaladp0809s0114	0.044228748
581	Kaladp0550s0020	0.045271454
582	Kaladp0071s0156	0.045790448
583	Kaladp0131s0026	0.046632404
584	Kaladp0089s0030	0.047206929
585	Kaladp0048s0408	0.047382124
586	Kaladp0055s0328	0.047382124
587	Kaladp0622s0003	0.047382124
588	Kaladp0071s0014	0.047382124
589	Kaladp0003s0154	0.047840008
590	Kaladp0100s0019	0.048193234
591	Kaladp0016s0239	0.048193234
592	Kaladp0024s0871	0.048987923
593	Kaladp0034s0111	0.049843139
594	Kaladp0001s0090	0.050682038
595	Kaladp0011s0119	0.050875692
596	Kaladp0996s0012	0.052387987
597	Kaladp0037s0348	0.052387987
598	Kaladp0060s0397	0.052595818
599	Kaladp0536s0007	0.054086878
600	Kaladp0011s0312	0.05413182
601	Kaladp0167s0014	0.05413182
602	Kaladp0101s0051	0.054584147
603	Kaladp0808s0026	0.054901379
604	Kaladp0098s0123	0.054901379
605	Kaladp0747s0009	0.055248194
606	Kaladp0061s0180	0.055605857
607	Kaladp0102s0142	0.05562465
608	Kaladp0003s0095	0.055913952
609	Kaladp0056s0108	0.057480767
610	Kaladp0048s0663	0.057615828
611	Kaladp0023s0076	0.058468606
612	Kaladp1262s0003	0.05872861
613	Kaladp0073s0005	0.060987583
614	Kaladp0638s0001	0.062296296
615	Kaladp0095s0721	0.062459036
616	Kaladp0037s0350	0.062459036
617	Kaladp0024s0791	0.06253315
618	Kaladp0033s0130	0.063072653
619	Kaladp0076s0415	0.063072653
620	Kaladp0024s0629	0.063072653
621	Kaladp0037s0415	0.063628611
622	Kaladp0492s0002	0.064168161
623	Kaladp0021s0060	0.064168161
624	Kaladp0748s0032	0.064418669
625	Kaladp0001s0325	0.064418669
626	Kaladp0024s0004	0.064640219
627	Kaladp0036s0206	0.06624056
628	Kaladp0005s0057	0.067326101
629	Kaladp0092s0206	0.067326101
630	Kaladp0018s0237	0.068460119
631	Kaladp0055s0360	0.069147827
632	Kaladp0538s0019	0.06949624
633	Kaladp0068s0259	0.069708028
634	Kaladp0053s0394	0.070542768
635	Kaladp0005s0044	0.072102017
636	Kaladp0048s0828	0.074013077
637	Kaladp0068s0074	0.074381261
638	Kaladp0036s0259	0.074381261
639	Kaladp0093s0027	0.074672529
640	Kaladp0046s0175	0.075868255
641	Kaladp0424s0004	0.079259354
642	Kaladp0010s0100	0.079485765
643	Kaladp0062s0212	0.081125634
644	Kaladp0060s0105	0.081591917
645	Kaladp0018s0148	0.0817766
646	Kaladp0072s0032	0.0817766
647	Kaladp0158s0005	0.083931841
648	Kaladp0061s0175	0.084829189
649	Kaladp1203s0004	0.084829189
650	Kaladp0039s0373	0.085699991
651	Kaladp0068s0212	0.087524986
652	Kaladp0095s0454	0.087637334
653	Kaladp0418s0001	0.08960366
654	Kaladp0003s0150	0.089647743
655	Kaladp0071s0219	0.090615895
656	Kaladp0079s0152	0.091219293
657	Kaladp0058s0058	0.092796316
658	Kaladp0095s0706	0.094412515
659	Kaladp0088s0060	0.09516685
660	Kaladp0024s0072	0.096370168
661	Kaladp0059s0317	0.096662744
662	Kaladp0008s0842	0.096662744
663	Kaladp0058s0582	0.096662744
664	Kaladp0037s0015	0.09800956
665	Kaladp0050s0210	0.09800956
666	Kaladp0095s0494	0.09800956
667	Kaladp0926s0020	0.10024064
668	Kaladp0011s0953	0.102022319
669	Kaladp0040s0640	0.102022319
670	Kaladp0048s0535	0.102743999
671	Kaladp0065s0003	0.102743999
672	Kaladp0878s0021	0.103041715
673	Kaladp0037s0152	0.106403495
674	Kaladp0674s0085	0.109087033
675	Kaladp0033s0062	0.109257323
676	Kaladp0045s0352	0.109273824
677	Kaladp0033s0087	0.109838251
678	Kaladp0016s0396	0.109838251
679	Kaladp0032s0455	0.109838251
680	Kaladp0074s0079	0.115752284
681	Kaladp0374s0001	0.11642195
682	Kaladp0055s0222	0.116443286
683	Kaladp0053s0496	0.11676738
684	Kaladp0515s0066	0.117117102
685	Kaladp0037s0181	0.120504536
686	Kaladp0092s0042	0.123567176
687	Kaladp0008s0102	0.124358833
688	Kaladp0046s0248	0.127683409
689	Kaladp0046s0042	0.128592482
690	Kaladp0024s0285	0.129353751
691	Kaladp0037s0309	0.130199024
692	Kaladp0082s0071	0.130833662
693	Kaladp0009s0045	0.130833662
694	Kaladp0032s0110	0.131485163
695	Kaladp0335s0001	0.131900603
696	Kaladp0515s0060	0.132756925
697	Kaladp0094s0045	0.133616945
698	Kaladp0016s0214	0.133616945
699	Kaladp0034s0079	0.133847484
700	Kaladp0050s0080	0.134202819
701	Kaladp0098s0051	0.135655572
702	Kaladp0064s0128	0.135655572
703	Kaladp0071s0373	0.143956045
704	Kaladp0053s0101	0.143959674
705	Kaladp0055s0297	0.145789215
706	Kaladp0055s0059	0.146760254
707	Kaladp0053s0422	0.146760254
708	Kaladp0822s0020	0.146966504
709	Kaladp0040s0573	0.147364454
710	Kaladp0076s0184	0.148082009
711	Kaladp0046s0006	0.151236474
712	Kaladp0208s0017	0.151506682
713	Kaladp0059s0162	0.15258211
714	Kaladp0020s0103	0.15317036
715	Kaladp0059s0163	0.154348319
716	Kaladp0011s0872	0.155096351
717	Kaladp0375s0007	0.155096351
718	Kaladp0040s0628	0.15612811
719	Kaladp0015s0168	0.15612811
720	Kaladp0082s0171	0.157301803
721	Kaladp0011s0343	0.158901402
722	Kaladp0101s0314	0.159231517
723	Kaladp0011s1369	0.159341787
724	Kaladp0868s0022	0.159728645
725	Kaladp0021s0006	0.159868784
726	Kaladp0058s0099	0.161070763
727	Kaladp0036s0228	0.163384132
728	Kaladp0024s0117	0.163384132
729	Kaladp1222s0041	0.164664285
730	Kaladp0427s0015	0.167392151
731	Kaladp0050s0301	0.170861626
732	Kaladp0010s0144	0.172160667
733	Kaladp0043s0232	0.172160667
734	Kaladp0050s0254	0.172710836
735	Kaladp0039s0768	0.172876016
736	Kaladp0064s0093	0.175240481
737	Kaladp0674s0098	0.175240481
738	Kaladp0809s0008	0.176617091
739	Kaladp0515s0125	0.182000786
740	Kaladp0013s0014	0.182569094
741	Kaladp0091s0125	0.184352585
742	Kaladp0474s0001	0.186847186
743	Kaladp0036s0192	0.188764787
744	Kaladp0076s0365	0.189011071
745	Kaladp0020s0115	0.190546158
746	Kaladp0872s0014	0.195337788
747	Kaladp0577s0018	0.195602842
748	Kaladp0048s0242	0.195602842
749	Kaladp0044s0021	0.195602842
750	Kaladp0095s0713	0.198825032
751	Kaladp0009s0046	0.203052933
752	Kaladp0001s0234	0.203176693
753	Kaladp0060s0443	0.203176693
754	Kaladp0093s0032	0.203176693
755	Kaladp0001s0207	0.203236037
756	Kaladp0913s0001	0.203964436
757	Kaladp0081s0163	0.205189181
758	Kaladp0067s0247	0.209242655
759	Kaladp0010s0008	0.209506534
760	Kaladp0082s0170	0.216095486
761	Kaladp0026s0102	0.216725989
762	Kaladp0515s0191	0.218322124
763	Kaladp0026s0170	0.218900227
764	Kaladp0066s0114	0.222513527
765	Kaladp0045s0091	0.223502309
766	Kaladp0068s0352	0.224561084
767	Kaladp0809s0144	0.224561084
768	Kaladp0011s1308	0.224561084
769	Kaladp0071s0342	0.224561084
770	Kaladp0032s0158	0.227381666
771	Kaladp0059s0243	0.228202364
772	Kaladp0096s0016	0.231687936
773	Kaladp1129s0030	0.232719254
774	Kaladp0031s0151	0.236688491
775	Kaladp1002s0001	0.236824307
776	Kaladp0059s0118	0.236824307
777	Kaladp1308s0003	0.23857305
778	Kaladp1207s0003	0.239054226
779	Kaladp1048s0001	0.244862594
780	Kaladp0060s0054	0.244862594
781	Kaladp0040s0608	0.245258087
782	Kaladp0163s0001	0.246245929
783	Kaladp0046s0093	0.2526883
784	Kaladp0101s0285	0.258129758
785	Kaladp0011s0081	0.265458443
786	Kaladp0070s0079	0.271257813
787	Kaladp0039s0620	0.271842645
788	Kaladp0058s0533	0.279078651
789	Kaladp0039s0750	0.284154561
790	Kaladp0550s0019	0.285582298
791	Kaladp0039s0165	0.286512796
792	Kaladp0098s0213	0.286512796
793	Kaladp0083s0067	0.286512796
794	Kaladp0043s0159	0.287048421
795	Kaladp0008s0677	0.295168528
796	Kaladp0059s0179	0.295168528
797	Kaladp0102s0163	0.297176751
798	Kaladp0020s0189	0.297842379
799	Kaladp0109s0001	0.297842379
800	Kaladp0963s0003	0.297842379
801	Kaladp0053s0205	0.298424971
802	Kaladp0079s0041	0.306231623
803	Kaladp0996s0011	0.30757578
804	Kaladp0071s0310	0.308498013
805	Kaladp0024s0174	0.312275617
806	Kaladp0056s0065	0.313245372
807	Kaladp0087s0166	0.316630332
808	Kaladp0088s0068	0.316905886
809	Kaladp0037s0263	0.317144466
810	Kaladp0808s0011	0.319451758
811	Kaladp0034s0173	0.320444919
812	Kaladp0050s0057	0.320444919
813	Kaladp0040s0636	0.322063664
814	Kaladp0032s0440	0.323231768
815	Kaladp0060s0254	0.325483125
816	Kaladp0089s0054	0.329096036
817	Kaladp0045s0253	0.349289279
818	Kaladp0060s0439	0.350177656
819	Kaladp0011s1124	0.354816163
820	Kaladp0095s0727	0.354816163
821	Kaladp0066s0093	0.354816163
822	Kaladp0071s0294	0.356127786
823	Kaladp0032s0010	0.359443163
824	Kaladp0008s0579	0.362964166
825	Kaladp0081s0169	0.362964166
826	Kaladp0081s0032	0.368870715
827	Kaladp0094s0043	0.370554859
828	Kaladp0634s0002	0.375246469
829	Kaladp0071s0179	0.375246469
830	Kaladp0208s0025	0.378461718
831	Kaladp0036s0160	0.381695284
832	Kaladp0053s0092	0.382004743
833	Kaladp0543s0002	0.382891624
834	Kaladp0032s0101	0.383743588
835	Kaladp0040s0247	0.385892775
836	Kaladp0026s0076	0.387530872
837	Kaladp0070s0024	0.388217575
838	Kaladp0102s0027	0.394287581
839	Kaladp0059s0248	0.398462238
840	Kaladp0011s0583	0.398462238
841	Kaladp1221s0019	0.402069557
842	Kaladp0005s0018	0.406830941
843	Kaladp0192s0038	0.415951502
844	Kaladp0099s0026	0.417159537
845	Kaladp0050s0312	0.418764243
846	Kaladp0674s0116	0.426207532
847	Kaladp0048s0042	0.427707572
848	Kaladp0024s0074	0.432432227
849	Kaladp0019s0024	0.432432227
850	Kaladp0091s0026	0.432432227
851	Kaladp0048s0689	0.45379682
852	Kaladp0110s0003	0.453923609
853	Kaladp0538s0007	0.459664288
854	Kaladp0020s0170	0.459664288
855	Kaladp0092s0039	0.4636039
856	Kaladp0096s0008	0.464931336
857	Kaladp1295s0012	0.468060157
858	Kaladp0036s0147	0.469555424
859	Kaladp0230s0007	0.48567471
860	Kaladp0046s0084	0.487477885
861	Kaladp0100s0064	0.490096874
862	Kaladp0042s0036	0.491305096
863	Kaladp0095s0295	0.493870883
864	Kaladp0545s0002	0.499227238
865	Kaladp0001s0278	0.501431429
866	Kaladp0010s0177	0.510538842
867	Kaladp0095s0132	0.514763623
868	Kaladp0427s0020	0.519011648
869	Kaladp0039s0502	0.5291484
870	Kaladp0040s0300	0.530684828
871	Kaladp0091s0180	0.531895824
872	Kaladp0039s0160	0.53635347
873	Kaladp0095s0818	0.542896185
874	Kaladp0040s0609	0.545330418
875	Kaladp0060s0012	0.553103839
876	Kaladp0095s0860	0.554435524
877	Kaladp0566s0001	0.555293473
878	Kaladp0058s0025	0.556067348
879	Kaladp0001s0099	0.556107777
880	Kaladp0101s0093	0.559569392
881	Kaladp0023s0101	0.560539371
882	Kaladp0032s0085	0.563662319
883	Kaladp0040s0025	0.569224307
884	Kaladp0095s0571	0.572861525
885	Kaladp0065s0013	0.572861525
886	Kaladp0096s0031	0.572861525
887	Kaladp0095s0432	0.593614967
888	Kaladp0036s0301	0.593770462
889	Kaladp0042s0255	0.605940186
890	Kaladp0040s0589	0.611323954
891	Kaladp0048s0786	0.6255917
892	Kaladp0093s0030	0.628115628
893	Kaladp0010s0038	0.633660417
894	Kaladp0018s0019	0.63990812
895	Kaladp0040s0615	0.656556796
896	Kaladp0488s0003	0.661333869
897	Kaladp0055s0254	0.662101106
898	Kaladp0748s0013	0.663736253
899	Kaladp0060s0214	0.666023031
900	Kaladp0084s0045	0.667158861
901	Kaladp0032s0034	0.670271537
902	Kaladp0057s0062	0.672653726
903	Kaladp0079s0120	0.674491641
904	Kaladp0037s0083	0.6817243
905	Kaladp0022s0093	0.6817243
906	Kaladp0003s0099	0.68283173
907	Kaladp0058s0229	0.684250744
908	Kaladp0067s0164	0.692574382
909	Kaladp0042s0179	0.694624262
910	Kaladp0067s0167	0.699469329
911	Kaladp0039s0335	0.700724328
912	Kaladp0011s1107	0.700724328
913	Kaladp0079s0175	0.700889363
914	Kaladp0889s0001	0.70342814
915	Kaladp0012s0028	0.704961086
916	Kaladp0039s0547	0.711349531
917	Kaladp0088s0059	0.721626662
918	Kaladp0076s0414	0.724493806
919	Kaladp0042s0333	0.724493806
920	Kaladp0844s0016	0.724493806
921	Kaladp0053s0132	0.732581062
922	Kaladp0891s0013	0.735458778
923	Kaladp0058s0064	0.737892458
924	Kaladp0053s0269	0.756018077
925	Kaladp0055s0357	0.759255339
926	Kaladp1251s0003	0.764519845
927	Kaladp0019s0104	0.776208291
928	Kaladp0095s0293	0.780425573
929	Kaladp0058s0628	0.781698032
930	Kaladp1324s0008	0.783485406
931	Kaladp0076s0188	0.790314678
932	Kaladp0048s0305	0.803837437
933	Kaladp0008s0428	0.803837437
934	Kaladp0100s0107	0.806488813
935	Kaladp0082s0194	0.813082067
936	Kaladp0095s0262	0.81532834
937	Kaladp0152s0014	0.818841431
938	Kaladp0046s0276	0.819807369
939	Kaladp0095s0493	0.825340485
940	Kaladp0034s0242	0.826534887
941	Kaladp0011s0358	0.833358689
942	Kaladp0095s0130	0.844008483
943	Kaladp1117s0008	0.849448003
944	Kaladp0074s0055	0.857477952
945	Kaladp0090s0055	0.857477952
946	Kaladp0003s0013	0.863463859
947	Kaladp0867s0017	0.870598835
948	Kaladp0080s0009	0.8854385
949	Kaladp0085s0132	0.889970148
950	Kaladp0068s0040	0.89187871
951	Kaladp0004s0037	0.894016146
952	Kaladp0045s0073	0.895784652
953	Kaladp1195s0001	0.899274577
954	Kaladp0101s0142	0.900783645
955	Kaladp0070s0101	0.903630716
956	Kaladp0955s0013	0.918069968
957	Kaladp0033s0186	0.919460025
958	Kaladp0071s0323	0.920720181
959	Kaladp0022s0023	0.939505239
960	Kaladp0844s0010	0.955828349
961	Kaladp0053s0569	0.959428066
962	Kaladp0089s0031	0.959428066
963	Kaladp0027s0071	0.959783459
964	Kaladp0007s0049	0.979722746
965	Kaladp0037s0346	0.985498152
966	Kaladp0060s0288	0.990469056
967	Kaladp0177s0004	1.00588144
968	Kaladp0062s0214	1.011156428
969	Kaladp1110s0001	1.021156284
970	Kaladp0008s0088	1.037968848
971	Kaladp0001s0159	1.039496641
972	Kaladp0071s0012	1.04681036
973	Kaladp0095s0511	1.052196839
974	Kaladp0081s0042	1.052196839
975	Kaladp0011s1036	1.052196839
976	Kaladp0039s0379	1.065923182
977	Kaladp0008s0719	1.071440456
978	Kaladp0095s0466	1.090306079
979	Kaladp0082s0163	1.096142363
980	Kaladp0071s0168	1.096142363
981	Kaladp0693s0004	1.097461662
982	Kaladp0032s0014	1.110628794
983	Kaladp0015s0166	1.117251674
984	Kaladp0488s0021	1.118098376
985	Kaladp0060s0132	1.121214397
986	Kaladp0008s0832	1.121933542
987	Kaladp0071s0101	1.130576324
988	Kaladp0101s0059	1.130890689
989	Kaladp0099s0097	1.139132504
990	Kaladp0071s0075	1.144006506
991	Kaladp0042s0334	1.147496354
992	Kaladp0088s0077	1.147496354
993	Kaladp0048s0970	1.154168003
994	Kaladp0033s0336	1.16238671
995	Kaladp0003s0081	1.164350563
996	Kaladp0027s0048	1.179160383
997	Kaladp0102s0151	1.181899784
998	Kaladp0064s0108	1.197660648
999	Kaladp0059s0309	1.205759451
1000	Kaladp0098s0188	1.208853146
1001	Kaladp0493s0001	1.22011516
1002	Kaladp0008s0796	1.220481041
1003	Kaladp0040s0593	1.223236774
1004	Kaladp0011s0894	1.223890493
1005	Kaladp0018s0003	1.231999751
1006	Kaladp0809s0113	1.233903791
1007	Kaladp0024s0959	1.250488695
1008	Kaladp0037s0036	1.27110725
1009	Kaladp0024s0297	1.285256726
1010	Kaladp0085s0083	1.293069469
1011	Kaladp0057s0111	1.302240087
1012	Kaladp0010s0142	1.302240087
1013	Kaladp1002s0006	1.302240087
1014	Kaladp0053s0024	1.302240087
1015	Kaladp0071s0102	1.306173383
1016	Kaladp0955s0003	1.324637057
1017	Kaladp0050s0159	1.334770442
1018	Kaladp0039s0147	1.33896264
1019	Kaladp0039s0192	1.349216118
1020	Kaladp0046s0086	1.3512369
1021	Kaladp0045s0139	1.3512369
1022	Kaladp0002s0001	1.356714291
1023	Kaladp0011s0946	1.3584062
1024	Kaladp0011s0614	1.36064545
1025	Kaladp0053s0246	1.373581516
1026	Kaladp0060s0424	1.401448005
1027	Kaladp0064s0109	1.414088063
1028	Kaladp0269s0001	1.414523751
1029	Kaladp0808s0023	1.422414023
1030	Kaladp0043s0045	1.44326999
1031	Kaladp0071s0440	1.451812171
1032	Kaladp0057s0030	1.476368406
1033	Kaladp0006s0004	1.481832968
1034	Kaladp0091s0047	1.490201316
1035	Kaladp0029s0114	1.511169286
1036	Kaladp0080s0136	1.519607182
1037	Kaladp0042s0042	1.523413018
1038	Kaladp0018s0105	1.524888
1039	Kaladp0043s0269	1.532087007
1040	Kaladp0008s0220	1.555676866
1041	Kaladp0011s1055	1.559758491
1042	Kaladp0019s0105	1.56454918
1043	Kaladp0050s0183	1.568266111
1044	Kaladp0101s0003	1.577779148
1045	Kaladp0001s0262	1.606488599
1046	Kaladp0060s0445	1.609417081
1047	Kaladp0030s0088	1.618521911
1048	Kaladp0037s0160	1.650524483
1049	Kaladp0028s0034	1.669081889
1050	Kaladp0037s0118	1.672422528
1051	Kaladp0045s0522	1.675074812
1052	Kaladp0042s0103	1.687655488
1053	Kaladp0630s0002	1.69036245
1054	Kaladp0486s0002	1.69036245
1055	Kaladp1183s0010	1.69982904
1056	Kaladp0043s0109	1.701710041
1057	Kaladp0070s0100	1.706415054
1058	Kaladp1129s0023	1.729047419
1059	Kaladp0080s0145	1.734827373
1060	Kaladp0010s0155	1.736742443
1061	Kaladp0066s0077	1.741928952
1062	Kaladp0008s0284	1.768318333
1063	Kaladp0073s0046	1.768318333
1064	Kaladp0039s0167	1.768371618
1065	Kaladp0067s0073	1.788174896
1066	Kaladp0037s0048	1.790644858
1067	Kaladp0006s0071	1.79113818
1068	Kaladp0048s0563	1.799748685
1069	Kaladp1077s0006	1.824988914
1070	Kaladp0055s0534	1.828332986
1071	Kaladp0042s0076	1.828332986
1072	Kaladp0020s0023	1.836472572
1073	Kaladp0024s0303	1.839077956
1074	Kaladp0055s0302	1.841702421
1075	Kaladp0016s0031	1.878180042
1076	Kaladp0011s1293	1.883075647
1077	Kaladp0628s0001	1.892489878
1078	Kaladp0055s0451	1.968935853
1079	Kaladp0082s0121	1.988363736
1080	Kaladp0060s0189	2.016495353
1081	Kaladp0058s0622	2.036485429
1082	Kaladp0002s0096	2.047100971
1083	Kaladp0048s0072	2.076388089
1084	Kaladp0088s0078	2.077371646
1085	Kaladp0066s0026	2.077371646
1086	Kaladp0060s0411	2.127949094
1087	Kaladp0034s0049	2.138162102
1088	Kaladp0016s0092	2.152891441
1089	Kaladp0032s0341	2.168765843
1090	Kaladp0016s0261	2.1689971
1091	Kaladp0030s0106	2.1689971
1092	Kaladp0040s0745	2.171458266
1093	Kaladp0016s0233	2.171458266
1094	Kaladp0012s0117	2.171458266
1095	Kaladp0071s0367	2.172132372
1096	Kaladp0316s0002	2.179340931
1097	Kaladp0019s0082	2.200127152
1098	Kaladp0055s0164	2.200725465
1099	Kaladp0075s0038	2.213755442
1100	Kaladp0087s0131	2.224258482
1101	Kaladp0053s0266	2.240230689
1102	Kaladp0036s0196	2.245062404
1103	Kaladp0034s0217	2.263473501
1104	Kaladp0008s0073	2.27506707
1105	Kaladp0747s0013	2.276080134
1106	Kaladp0034s0070	2.28459379
1107	Kaladp0039s0197	2.286876567
1108	Kaladp0033s0171	2.290073053
1109	Kaladp0607s0056	2.310440437
1110	Kaladp0034s0052	2.37119522
1111	Kaladp0064s0120	2.393568593
1112	Kaladp0033s0269	2.396836721
1113	Kaladp0033s0267	2.404226571
1114	Kaladp0011s0683	2.415304808
1115	Kaladp0057s0140	2.459958085
1116	Kaladp0071s0287	2.471206746
1117	Kaladp0045s0095	2.4724472
1118	Kaladp0015s0149	2.478363124
1119	Kaladp0004s0036	2.510365081
1120	Kaladp0011s1245	2.525297599
1121	Kaladp0091s0121	2.529842321
1122	Kaladp0809s0102	2.529842321
1123	Kaladp0098s0197	2.533118845
1124	Kaladp0058s0266	2.537024834
1125	Kaladp0101s0076	2.555044521
1126	Kaladp0009s0039	2.568474838
1127	Kaladp0011s0957	2.573991773
1128	Kaladp0053s0644	2.573991773
1129	Kaladp0056s0139	2.605950058
1130	Kaladp0009s0027	2.632442924
1131	Kaladp1277s0004	2.652579105
1132	Kaladp0054s0051	2.656300208
1133	Kaladp0375s0009	2.705037914
1134	Kaladp0099s0039	2.709700469
1135	Kaladp0084s0017	2.709700469
1136	Kaladp0053s0401	2.710964773
1137	Kaladp0071s0264	2.721530344
1138	Kaladp0038s0024	2.727432357
1139	Kaladp0036s0215	2.788034073
1140	Kaladp0068s0280	2.789439192
1141	Kaladp0022s0123	2.789439192
1142	Kaladp0203s0001	2.789439192
1143	Kaladp0024s0518	2.789439192
1144	Kaladp1038s0011	2.791756863
1145	Kaladp0015s0010	2.798952863
1146	Kaladp0589s0002	2.800261145
1147	Kaladp0093s0006	2.812446986
1148	Kaladp0040s0311	2.812523915
1149	Kaladp0030s0145	2.826394311
1150	Kaladp0039s0556	2.826394311
1151	Kaladp0011s0907	2.826394311
1152	Kaladp0020s0056	2.858694956
1153	Kaladp0008s0885	2.868202412
1154	Kaladp0029s0145	2.897386382
1155	Kaladp0044s0104	2.897386382
1156	Kaladp0073s0084	2.90682001
1157	Kaladp0024s0655	2.937126445
1158	Kaladp0515s0176	2.953409342
1159	Kaladp0008s0641	2.957686224
1160	Kaladp0042s0369	2.959499239
1161	Kaladp0096s0116	2.962480528
1162	Kaladp0011s0114	2.970715525
1163	Kaladp0021s0084	2.972177261
1164	Kaladp0043s0152	2.992589439
1165	Kaladp0090s0027	3.000784591
1166	Kaladp0047s0213	3.000784591
1167	Kaladp0567s0001	3.000784591
1168	Kaladp0101s0116	3.007649574
1169	Kaladp0045s0061	3.007649574
1170	Kaladp0026s0027	3.007649574
1171	Kaladp0023s0003	3.014217566
1172	Kaladp0058s0169	3.018132988
1173	Kaladp0008s0530	3.040002199
1174	Kaladp0867s0028	3.098482858
1175	Kaladp0102s0013	3.103119255
1176	Kaladp0024s0790	3.11252423
1177	Kaladp0058s0265	3.120426147
1178	Kaladp0055s0116	3.123683897
1179	Kaladp0022s0019	3.164088016
1180	Kaladp0019s0022	3.225414881
1181	Kaladp0087s0088	3.240761456
1182	Kaladp0037s0075	3.247061369
1183	Kaladp0082s0001	3.248624397
1184	Kaladp0024s0149	3.254298329
1185	Kaladp0001s0235	3.300381809
1186	Kaladp0550s0048	3.349359518
1187	Kaladp0048s0131	3.349359518
1188	Kaladp0064s0126	3.349359518
1189	Kaladp0058s0024	3.391176695
1190	Kaladp0014s0026	3.391577711
1191	Kaladp0024s0975	3.430099984
1192	Kaladp0131s0025	3.459407008
1193	Kaladp0046s0258	3.461324867
1194	Kaladp0039s0600	3.504355781
1195	Kaladp0012s0046	3.529167235
1196	Kaladp0048s0558	3.560356779
1197	Kaladp0012s0071	3.577732673
1198	Kaladp0008s0095	3.63012392
1199	Kaladp0041s0017	3.637807535
1200	Kaladp0012s0119	3.712284585
1201	Kaladp0092s0156	3.771009386
1202	Kaladp0071s0177	3.792630499
1203	Kaladp0006s0074	3.810192894
1204	Kaladp0089s0069	3.837776989
1205	Kaladp0022s0180	3.838697378
1206	Kaladp1129s0043	3.844418392
1207	Kaladp0016s0065	3.868749562
1208	Kaladp0577s0004	3.870205189
1209	Kaladp0032s0108	3.88287074
1210	Kaladp1129s0018	3.898527688
1211	Kaladp0073s0051	3.903653009
1212	Kaladp0033s0232	3.909529276
1213	Kaladp0046s0249	3.913814885
1214	Kaladp0040s0660	3.913814885
1215	Kaladp0054s0043	3.944731561
1216	Kaladp0071s0229	3.975628694
1217	Kaladp0045s0285	3.990850603
1218	Kaladp0081s0373	4.10644241
1219	Kaladp0039s0396	4.10644241
1220	Kaladp0062s0080	4.10644241
1221	Kaladp0055s0520	4.126209632
1222	Kaladp0043s0215	4.126209632
1223	Kaladp0725s0002	4.132050169
1224	Kaladp0095s0064	4.143200023
1225	Kaladp0515s0215	4.147941522
1226	Kaladp0095s0519	4.160982147
1227	Kaladp0056s0001	4.168828911
1228	Kaladp0095s0710	4.207107941
1229	Kaladp0053s0032	4.211633974
1230	Kaladp0061s0086	4.229086513
1231	Kaladp0083s0015	4.274534028
1232	Kaladp0092s0040	4.274534028
1233	Kaladp0006s0047	4.284384992
1234	Kaladp0023s0056	4.306614142
1235	Kaladp0079s0193	4.323349536
1236	Kaladp0047s0221	4.356164785
1237	Kaladp0351s0018	4.358251163
1238	Kaladp0068s0210	4.359546996
1239	Kaladp0080s0004	4.424363091
1240	Kaladp0040s0317	4.440994888
1241	Kaladp0007s0088	4.481642041
1242	Kaladp0050s0209	4.49786915
1243	Kaladp0055s0201	4.510883279
1244	Kaladp0085s0098	4.606719608
1245	Kaladp0021s0107	4.643838483
1246	Kaladp0042s0211	4.727113045
1247	Kaladp0101s0311	4.73218258
1248	Kaladp0964s0017	4.762458341
1249	Kaladp0039s0005	4.765325515
1250	Kaladp0032s0409	4.765325515
1251	Kaladp0011s0211	4.777057571
1252	Kaladp0060s0074	4.803743396
1253	Kaladp0011s1368	4.814572865
1254	Kaladp0050s0214	4.827738427
1255	Kaladp0095s0288	4.828353333
1256	Kaladp0037s0364	4.833403943
1257	Kaladp0039s0705	4.999503534
1258	Kaladp0059s0293	5.034103171
1259	Kaladp0011s0002	5.038595149
1260	Kaladp0020s0033	5.078466325
1261	Kaladp0058s0198	5.102217123
1262	Kaladp0092s0152	5.112464561
1263	Kaladp0607s0046	5.112464561
1264	Kaladp0024s0340	5.209771905
1265	Kaladp0025s0023	5.214746171
1266	Kaladp0031s0048	5.310239886
1267	Kaladp0060s0052	5.350493525
1268	Kaladp0095s0535	5.383343545
1269	Kaladp0095s0769	5.440339782
1270	Kaladp0062s0126	5.440339782
1271	Kaladp0067s0088	5.446814735
1272	Kaladp0096s0025	5.482721874
1273	Kaladp0098s0095	5.513153655
1274	Kaladp0055s0467	5.516958627
1275	Kaladp0081s0128	5.596294424
1276	Kaladp0808s0012	5.627538653
1277	Kaladp0100s0033	5.658898958
1278	Kaladp0024s0659	5.676510741
1279	Kaladp0095s0696	5.724570848
1280	Kaladp0050s0313	5.751124709
1281	Kaladp1295s0017	5.790785236
1282	Kaladp0024s0013	5.790785236
1283	Kaladp0076s0014	5.793655536
1284	Kaladp0076s0147	5.830627687
1285	Kaladp0048s0407	5.830627687
1286	Kaladp0213s0002	5.849510448
1287	Kaladp0016s0112	5.870652477
1288	Kaladp0039s0067	5.873380757
1289	Kaladp0022s0131	5.910860024
1290	Kaladp0011s0008	5.920683729
1291	Kaladp0043s0120	5.965076697
1292	Kaladp0024s0501	5.971514922
1293	Kaladp0071s0157	5.974634983
1294	Kaladp0036s0270	6.006685741
1295	Kaladp0050s0218	6.033275554
1296	Kaladp0058s0536	6.055501132
1297	Kaladp0048s0844	6.1352869
1298	Kaladp0050s0132	6.143379069
1299	Kaladp0037s0069	6.21155636
1300	Kaladp0042s0118	6.236102782
1301	Kaladp0051s0103	6.269373775
1302	Kaladp0040s0732	6.28102066
1303	Kaladp0011s0063	6.324895438
1304	Kaladp0019s0063	6.328236419
1305	Kaladp0039s0664	6.356918297
1306	Kaladp0027s0066	6.373325668
1307	Kaladp0535s0002	6.373325668
1308	Kaladp0033s0319	6.373325668
1309	Kaladp0048s0578	6.386517055
1310	Kaladp0068s0175	6.413836868
1311	Kaladp0062s0191	6.429044179
1312	Kaladp0026s0122	6.470184738
1313	Kaladp0011s0744	6.492133948
1314	Kaladp0084s0065	6.4931882
1315	Kaladp0047s0012	6.514663972
1316	Kaladp0080s0045	6.65784534
1317	Kaladp0045s0101	6.689816627
1318	Kaladp0026s0025	6.75403085
1319	Kaladp0001s0327	6.75403085
1320	Kaladp0011s0393	6.760316589
1321	Kaladp0046s0294	6.789549607
1322	Kaladp1006s0016	6.814998406
1323	Kaladp0048s0937	6.842505947
1324	Kaladp0098s0128	6.902798963
1325	Kaladp0024s0281	7.047269418
1326	Kaladp0085s0107	7.048330758
1327	Kaladp0001s0038	7.098188866
1328	Kaladp0074s0042	7.135380408
1329	Kaladp0045s0201	7.135380408
1330	Kaladp0076s0176	7.1511641
1331	Kaladp0040s0156	7.1511641
1332	Kaladp0056s0096	7.156356814
1333	Kaladp0099s0114	7.156356814
1334	Kaladp0060s0472	7.156356814
1335	Kaladp0824s0004	7.169190072
1336	Kaladp0822s0016	7.187366801
1337	Kaladp1050s0001	7.204132881
1338	Kaladp0064s0047	7.223121828
1339	Kaladp0033s0135	7.296487903
1340	Kaladp0863s0016	7.370821485
1341	Kaladp0048s0478	7.467503595
1342	Kaladp0005s0028	7.507165502
1343	Kaladp0099s0076	7.518031493
1344	Kaladp0071s0253	7.554526921
1345	Kaladp0008s0495	7.606975085
1346	Kaladp0081s0047	7.619738291
1347	Kaladp0037s0318	7.636020637
1348	Kaladp0395s0033	7.636020637
1349	Kaladp0044s0024	7.720431025
1350	Kaladp0836s0007	7.721860042
1351	Kaladp0059s0350	7.836691301
1352	Kaladp0015s0221	7.891646112
1353	Kaladp0040s0291	7.954113545
1354	Kaladp0048s0181	8.146467704
1355	Kaladp0422s0001	8.147232523
1356	Kaladp0016s0207	8.147232523
1357	Kaladp0079s0104	8.255395779
1358	Kaladp0061s0049	8.289757884
1359	Kaladp0008s0800	8.330349143
1360	Kaladp0011s0144	8.371072692
1361	Kaladp0395s0031	8.467887608
1362	Kaladp0037s0438	8.52384641
1363	Kaladp0011s0916	8.576682319
1364	Kaladp0037s0019	8.595676865
1365	Kaladp0043s0142	8.602484367
1366	Kaladp0674s0034	8.683372041
1367	Kaladp0008s0493	8.695192647
1368	Kaladp0038s0075	8.699546461
1369	Kaladp0050s0065	8.79968082
1370	Kaladp0351s0004	8.802428635
1371	Kaladp0081s0120	8.811404553
1372	Kaladp0033s0114	8.811404553
1373	Kaladp0060s0473	8.820520597
1374	Kaladp0045s0010	8.820520597
1375	Kaladp0028s0012	8.820520597
1376	Kaladp1305s0003	8.874406893
1377	Kaladp0027s0051	8.89952709
1378	Kaladp0019s0074	8.936016011
1379	Kaladp0048s0660	8.940998898
1380	Kaladp0061s0103	8.989495262
1381	Kaladp0011s0062	8.997947072
1382	Kaladp0011s0568	9.04692553
1383	Kaladp0098s0180	9.064156098
1384	Kaladp0068s0086	9.11104426
1385	Kaladp0011s0664	9.11104426
1386	Kaladp0008s0187	9.126736064
1387	Kaladp1304s0009	9.231082308
1388	Kaladp0574s0016	9.231082308
1389	Kaladp0080s0020	9.253734792
1390	Kaladp0032s0231	9.258612779
1391	Kaladp0059s0076	9.258612779
1392	Kaladp0037s0322	9.319675516
1393	Kaladp0048s0057	9.324101382
1394	Kaladp0082s0208	9.361196906
1395	Kaladp1176s0001	9.41086744
1396	Kaladp0094s0119	9.568213717
1397	Kaladp0002s0093	9.676436402
1398	Kaladp0099s0115	9.745363241
1399	Kaladp0057s0047	9.952472234
1400	Kaladp0046s0328	10.07018139
1401	Kaladp0095s0075	10.09808295
1402	Kaladp0074s0049	10.11933588
1403	Kaladp0056s0007	10.15335211
1404	Kaladp0011s0067	10.15335211
1405	Kaladp0059s0034	10.15877445
1406	Kaladp0926s0003	10.27184433
1407	Kaladp0056s0012	10.28077456
1408	Kaladp0011s0801	10.40925875
1409	Kaladp0080s0149	10.40925875
1410	Kaladp0671s0025	10.43826781
1411	Kaladp0001s0078	10.43826781
1412	Kaladp0058s0583	10.44777284
1413	Kaladp0076s0104	10.46980299
1414	Kaladp0006s0022	10.53620618
1415	Kaladp0048s0146	10.56585665
1416	Kaladp0095s0677	10.65514171
1417	Kaladp0019s0025	10.68501479
1418	Kaladp0096s0057	10.73514329
1419	Kaladp0087s0049	10.73808666
1420	Kaladp0757s0002	10.83521801
1421	Kaladp0060s0207	10.84308112
1422	Kaladp0090s0086	10.84308112
1423	Kaladp0472s0013	10.98882414
1424	Kaladp0088s0033	10.99934181
1425	Kaladp0042s0363	11.04785784
1426	Kaladp0057s0065	11.10911898
1427	Kaladp0840s0036	11.11532753
1428	Kaladp0047s0165	11.12423933
1429	Kaladp0022s0062	11.12907706
1430	Kaladp0094s0050	11.13509743
1431	Kaladp0087s0079	11.13509743
1432	Kaladp1290s0001	11.13509743
1433	Kaladp0055s0362	11.32531585
1434	Kaladp0018s0259	11.37878218
1435	Kaladp0095s0800	11.3874525
1436	Kaladp1002s0007	11.43388058
1437	Kaladp0047s0231	11.43707429
1438	Kaladp0008s0224	11.57220937
1439	Kaladp0058s0272	11.58486112
1440	Kaladp0011s0994	11.58486112
1441	Kaladp0015s0183	11.68022511
1442	Kaladp0026s0153	11.88620394
1443	Kaladp0192s0026	11.89392025
1444	Kaladp0008s0225	11.89392025
1445	Kaladp0014s0036	11.96456505
1446	Kaladp0101s0049	11.96456505
1447	Kaladp0101s0107	11.99069971
1448	Kaladp0016s0219	11.99997265
1449	Kaladp0094s0092	12.04576886
1450	Kaladp0095s0581	12.07004298
1451	Kaladp1213s0005	12.32198814
1452	Kaladp0809s0007	12.462588
1453	Kaladp0515s0091	12.48032396
1454	Kaladp0062s0207	12.50435645
1455	Kaladp0092s0134	12.54590588
1456	Kaladp0808s0025	12.54804567
1457	Kaladp0062s0125	12.58135792
1458	Kaladp0031s0084	12.60697065
1459	Kaladp0046s0030	12.61299855
1460	Kaladp0011s1077	12.72598581
1461	Kaladp0073s0025	12.72598581
1462	Kaladp0034s0161	12.72860967
1463	Kaladp0096s0026	12.76020652
1464	Kaladp0048s0731	12.79469182
1465	Kaladp0055s0021	12.98315931
1466	Kaladp0779s0012	13.02927203
1467	Kaladp0102s0042	13.03852045
1468	Kaladp0011s0048	13.13322816
1469	Kaladp0058s0130	13.16682616
1470	Kaladp0809s0110	13.22207099
1471	Kaladp0040s0482	13.22443733
1472	Kaladp0048s0365	13.40531306
1473	Kaladp0073s0031	13.40531306
1474	Kaladp0032s0316	13.67018121
1475	Kaladp0002s0092	13.67018121
1476	Kaladp0001s0177	13.79641392
1477	Kaladp0082s0075	14.01166651
1478	Kaladp0055s0288	14.01166651
1479	Kaladp0024s0122	14.01166651
1480	Kaladp0029s0072	14.14342831
1481	Kaladp1303s0004	14.18452209
1482	Kaladp0064s0134	14.21621459
1483	Kaladp0039s0114	14.3756233
1484	Kaladp0022s0198	14.3959872
1485	Kaladp0037s0088	14.46906087
1486	Kaladp0037s0207	14.52845839
1487	Kaladp0087s0152	14.72987803
1488	Kaladp0039s0161	14.75519824
1489	Kaladp0063s0031	14.83236437
1490	Kaladp0042s0361	14.84431592
1491	Kaladp0060s0496	14.8609909
1492	Kaladp0001s0065	14.90766124
1493	Kaladp0050s0266	14.9250718
1494	Kaladp0024s0505	14.95213959
1495	Kaladp0058s0072	14.95871465
1496	Kaladp0108s0009	14.98751219
1497	Kaladp0090s0071	15.06257246
1498	Kaladp0001s0163	15.07016052
1499	Kaladp0073s0047	15.07255789
1500	Kaladp0045s0374	15.25131864
1501	Kaladp1277s0005	15.31936341
1502	Kaladp0040s0464	15.35604447
1503	Kaladp0002s0082	15.36531965
1504	Kaladp0427s0022	15.44163507
1505	Kaladp0068s0377	15.44163507
1506	Kaladp0747s0006	15.44163507
1507	Kaladp0610s0014	15.51820276
1508	Kaladp0024s0757	15.61884013
1509	Kaladp0058s0523	15.63305212
1510	Kaladp0058s0212	15.63352823
1511	Kaladp0058s0491	15.63352823
1512	Kaladp0192s0019	15.82700463
1513	Kaladp0417s0005	15.8642592
1514	Kaladp1201s0002	16.10128318
1515	Kaladp0039s0458	16.12194074
1516	Kaladp0032s0190	16.18068291
1517	Kaladp0007s0072	16.29526948
1518	Kaladp1321s0001	16.36802848
1519	Kaladp0047s0167	16.38160059
1520	Kaladp0094s0088	16.41699837
1521	Kaladp0417s0004	16.43596409
1522	Kaladp0071s0206	16.46142729
1523	Kaladp0058s0053	16.46983618
1524	Kaladp0084s0011	16.48277786
1525	Kaladp0098s0055	16.6112691
1526	Kaladp0043s0228	16.6168728
1527	Kaladp0674s0154	16.65704137
1528	Kaladp0046s0069	16.69996792
1529	Kaladp0016s0100	16.91169799
1530	Kaladp1314s0010	16.9400354
1531	Kaladp0098s0145	16.95055244
1532	Kaladp0008s0046	16.9789503
1533	Kaladp0040s0530	16.97986263
1534	Kaladp0550s0064	17.00100819
1535	Kaladp0607s0032	17.14676298
1536	Kaladp0471s0002	17.14676298
1537	Kaladp0054s0080	17.15383802
1538	Kaladp0011s0336	17.16707426
1539	Kaladp0066s0048	17.16707426
1540	Kaladp1192s0010	17.22376149
1541	Kaladp0040s0372	17.285789
1542	Kaladp0079s0098	17.40689098
1543	Kaladp0069s0084	17.64096266
1544	Kaladp0084s0075	17.73406083
1545	Kaladp0039s0735	17.74447065
1546	Kaladp0043s0177	17.74447065
1547	Kaladp0048s0004	17.81899153
1548	Kaladp0009s0018	18.02186708
1549	Kaladp0011s0310	18.15056362
1550	Kaladp0029s0139	18.16263644
1551	Kaladp0096s0047	18.31737878
1552	Kaladp0001s0232	18.49278449
1553	Kaladp0058s0653	18.56775747
1554	Kaladp0020s0079	18.72527003
1555	Kaladp0051s0065	18.75817055
1556	Kaladp0086s0041	19.09918237
1557	Kaladp0039s0413	19.19280744
1558	Kaladp0607s0038	19.56875979
1559	Kaladp0067s0013	19.63114892
1560	Kaladp0055s0094	19.6325522
1561	Kaladp0095s0256	19.7097826
1562	Kaladp0040s0137	19.72240129
1563	Kaladp0050s0088	19.75274221
1564	Kaladp0039s0051	19.98273208
1565	Kaladp0096s0113	20.26430832
1566	Kaladp0577s0019	20.29593688
1567	Kaladp0068s0145	20.42951084
1568	Kaladp0093s0015	20.51042911
1569	Kaladp0028s0095	20.56332943
1570	Kaladp0064s0150	20.63601545
1571	Kaladp0082s0087	20.71790921
1572	Kaladp0329s0001	20.78345476
1573	Kaladp0262s0010	20.93931517
1574	Kaladp0024s0486	21.16802974
1575	Kaladp0030s0018	21.21785724
1576	Kaladp0071s0134	21.23543215
1577	Kaladp0061s0054	21.38753471
1578	Kaladp0042s0117	21.56219017
1579	Kaladp0032s0265	21.62462492
1580	Kaladp0095s0503	21.77252754
1581	Kaladp0520s0018	21.85320914
1582	Kaladp0089s0134	21.85536495
1583	Kaladp0019s0148	21.85536495
1584	Kaladp0029s0081	21.85536495
1585	Kaladp0086s0004	21.98422845
1586	Kaladp0018s0305	21.98422845
1587	Kaladp0102s0116	22.55148249
1588	Kaladp0042s0274	22.79474291
1589	Kaladp0040s0490	22.94574826
1590	Kaladp0008s0627	22.95387436
1591	Kaladp0020s0022	23.05539223
1592	Kaladp0056s0018	23.08211778
1593	Kaladp0039s0187	23.09248095
1594	Kaladp0033s0034	23.26977515
1595	Kaladp0095s0400	23.34329658
1596	Kaladp0021s0075	23.47334892
1597	Kaladp0093s0109	23.52271031
1598	Kaladp1319s0004	23.67856539
1599	Kaladp0050s0239	23.7606669
1600	Kaladp0024s0570	23.86617183
1601	Kaladp0630s0010	23.95162246
1602	Kaladp0070s0050	24.0372693
1603	Kaladp0037s0159	24.10662712
1604	Kaladp0087s0172	24.10662712
1605	Kaladp0080s0016	24.29051947
1606	Kaladp0011s0009	24.32653632
1607	Kaladp0080s0034	24.38937001
1608	Kaladp0060s0460	24.55121343
1609	Kaladp0011s0923	24.72371872
1610	Kaladp0844s0001	24.74733442
1611	Kaladp0063s0057	24.84258934
1612	Kaladp0002s0005	25.0909916
1613	Kaladp0018s0232	25.09367909
1614	Kaladp0002s0028	25.09367909
1615	Kaladp0032s0286	25.09716714
1616	Kaladp0102s0064	25.15003924
1617	Kaladp0039s0235	25.20298555
1618	Kaladp0016s0097	25.25600611
1619	Kaladp0042s0159	25.25600611
1620	Kaladp0030s0026	25.25600611
1621	Kaladp0001s0174	25.25702341
1622	Kaladp0881s0003	25.44324039
1623	Kaladp1221s0032	25.57292852
1624	Kaladp0033s0036	25.62923363
1625	Kaladp0068s0269	25.78610718
1626	Kaladp0068s0343	25.7960332
1627	Kaladp0020s0161	25.84414819
1628	Kaladp0046s0099	26.03297118
1629	Kaladp0038s0088	26.03303103
1630	Kaladp0079s0107	26.33209162
1631	Kaladp0051s0052	26.45219723
1632	Kaladp0010s0054	26.47064636
1633	Kaladp0024s0832	26.55091222
1634	Kaladp0079s0125	26.55091222
1635	Kaladp0076s0348	26.79141671
1636	Kaladp0029s0134	26.87394934
1637	Kaladp0418s0022	26.93675929
1638	Kaladp0809s0105	26.97174491
1639	Kaladp0054s0074	26.97174491
1640	Kaladp0095s0199	27.06082531
1641	Kaladp0050s0299	27.10982123
1642	Kaladp0474s0002	27.11749444
1643	Kaladp0037s0247	27.23981686
1644	Kaladp0028s0075	27.49442725
1645	Kaladp0059s0001	27.56355904
1646	Kaladp0076s0085	27.59942965
1647	Kaladp0002s0121	27.85694971
1648	Kaladp0076s0194	27.90532963
1649	Kaladp0048s0060	27.93206888
1650	Kaladp0062s0086	28.13178405
1651	Kaladp0042s0325	28.17059715
1652	Kaladp0076s0090	28.20031313
1653	Kaladp0062s0177	28.40261784
1654	Kaladp0068s0315	28.40261784
1655	Kaladp0076s0126	28.52294955
1656	Kaladp0674s0155	28.56226434
1657	Kaladp0926s0026	28.62130424
1658	Kaladp0740s0001	28.66708191
1659	Kaladp0019s0103	28.75985505
1660	Kaladp0048s0241	28.79891197
1661	Kaladp0011s0509	29.28195777
1662	Kaladp0040s0629	29.28195777
1663	Kaladp0057s0128	29.28195777
1664	Kaladp0039s0431	29.31977302
1665	Kaladp0472s0010	29.38925109
1666	Kaladp0024s0042	29.63436074
1667	Kaladp0062s0078	30.15572644
1668	Kaladp0067s0296	30.39847272
1669	Kaladp0038s0106	30.39847272
1670	Kaladp0043s0299	30.55006296
1671	Kaladp0095s0617	30.57893473
1672	Kaladp0067s0140	30.63616942
1673	Kaladp0048s0012	30.78699331
1674	Kaladp0039s0496	31.30120451
1675	Kaladp0024s0702	31.50984974
1676	Kaladp0058s0204	31.61505825
1677	Kaladp0024s0859	31.75644286
1678	Kaladp0029s0042	31.80029887
1679	Kaladp0092s0067	31.88859635
1680	Kaladp0039s0411	31.89233561
1681	Kaladp0056s0006	32.16528309
1682	Kaladp0092s0131	32.29780833
1683	Kaladp0059s0200	32.4857038
1684	Kaladp0045s0125	32.79066998
1685	Kaladp0028s0063	32.79066998
1686	Kaladp0094s0056	32.94109498
1687	Kaladp0809s0104	33.40140787
1688	Kaladp0011s0121	33.68821368
1689	Kaladp0045s0260	33.95050302
1690	Kaladp0060s0117	34.00882104
1691	Kaladp0008s0623	34.09491556
1692	Kaladp0032s0100	34.09491556
1693	Kaladp0008s0141	34.33166353
1694	Kaladp0064s0025	34.34129617
1695	Kaladp0024s0079	34.38578923
1696	Kaladp0035s0031	34.38578923
1697	Kaladp0048s0124	34.40489353
1698	Kaladp0058s0382	34.40805016
1699	Kaladp0064s0034	34.44425342
1700	Kaladp0422s0002	34.44425342
1701	Kaladp0101s0112	34.96133396
1702	Kaladp0015s0193	35.417785
1703	Kaladp0050s0046	35.56304461
1704	Kaladp0011s1259	35.59865835
1705	Kaladp1221s0005	35.60580049
1706	Kaladp0036s0266	35.90651645
1707	Kaladp0024s0878	36.0132517
1708	Kaladp0085s0095	36.19642893
1709	Kaladp0042s0051	36.4275178
1710	Kaladp0024s0893	36.44762779
1711	Kaladp0066s0116	36.55649831
1712	Kaladp0072s0054	37.21662571
1713	Kaladp0043s0168	37.56121626
1714	Kaladp0039s0712	37.76898803
1715	Kaladp0059s0195	37.79114668
1716	Kaladp0067s0272	37.79114668
1717	Kaladp0045s0137	37.8035893
1718	Kaladp0011s1151	37.8055529
1719	Kaladp0118s0001	37.83384415
1720	Kaladp0039s0223	37.99969622
1721	Kaladp0033s0344	38.56257573
1722	Kaladp0747s0004	38.56257573
1723	Kaladp0034s0001	38.67818804
1724	Kaladp0101s0085	38.74872462
1725	Kaladp0024s0722	38.74872462
1726	Kaladp0071s0293	38.77967783
1727	Kaladp0024s0144	38.89005496
1728	Kaladp0101s0179	38.9017082
1729	Kaladp0082s0147	38.9310123
1730	Kaladp0096s0043	39.81708723
1731	Kaladp0099s0090	39.81708723
1732	Kaladp0515s0199	39.96283024
1733	Kaladp0062s0029	40.17752375
1734	Kaladp1109s0004	40.17752375
1735	Kaladp0001s0191	40.18120687
1736	Kaladp0651s0003	40.27812446
1737	Kaladp0403s0003	40.35851742
1738	Kaladp0011s0022	40.35851742
1739	Kaladp0037s0311	40.37906192
1740	Kaladp1002s0002	40.4674341
1741	Kaladp0048s0235	40.62722903
1742	Kaladp0550s0066	40.6521716
1743	Kaladp0039s0764	40.6521716
1744	Kaladp0028s0006	40.73878257
1745	Kaladp0955s0017	41.09564246
1746	Kaladp0095s0603	41.41878066
1747	Kaladp0666s0046	41.79932029
1748	Kaladp0016s0397	41.90665725
1749	Kaladp0030s0094	42.16152041
1750	Kaladp0037s0421	42.5359488
1751	Kaladp0037s0428	42.68633868
1752	Kaladp0048s0444	42.68633868
1753	Kaladp0002s0030	42.83146077
1754	Kaladp0038s0148	42.88388415
1755	Kaladp0351s0009	42.98818105
1756	Kaladp1246s0001	43.00521489
1757	Kaladp0008s0741	43.0105715
1758	Kaladp0824s0032	43.04570927
1759	Kaladp0071s0448	43.08812998
1760	Kaladp0084s0033	43.12761412
1761	Kaladp0047s0017	43.21549424
1762	Kaladp0055s0536	43.3705798
1763	Kaladp0061s0116	43.49297467
1764	Kaladp0036s0148	43.586172
1765	Kaladp0081s0057	43.586172
1766	Kaladp0272s0001	43.65472985
1767	Kaladp0044s0095	43.72830209
1768	Kaladp0091s0083	43.72830209
1769	Kaladp0674s0040	43.72830209
1770	Kaladp0039s0446	43.72830209
1771	Kaladp0012s0054	43.74900494
1772	Kaladp0039s0149	43.89647573
1773	Kaladp0032s0179	43.90223898
1774	Kaladp0042s0237	44.91458042
1775	Kaladp0753s0001	44.97505476
1776	Kaladp0008s0766	44.98490767
1777	Kaladp1222s0022	45.2192002
1778	Kaladp0055s0105	45.3758463
1779	Kaladp0055s0422	45.52216305
1780	Kaladp0047s0243	45.7285585
1781	Kaladp0032s0109	45.90343342
1782	Kaladp0095s0152	46.06414172
1783	Kaladp0033s0048	46.10844652
1784	Kaladp0002s0086	46.49043302
1785	Kaladp0803s0001	46.58142858
1786	Kaladp0863s0025	46.64827445
1787	Kaladp0008s0320	46.69373408
1788	Kaladp0037s0214	46.72196966
1789	Kaladp0025s0035	46.72196966
1790	Kaladp0098s0113	46.87452377
1791	Kaladp0045s0397	47.36100647
1792	Kaladp1278s0001	47.4930603
1793	Kaladp0026s0089	47.54002522
1794	Kaladp0099s0099	47.86552864
1795	Kaladp0001s0106	48.15229072
1796	Kaladp0095s0226	48.24220874
1797	Kaladp0042s0085	48.24729813
1798	Kaladp0076s0136	48.24729813
1799	Kaladp0337s0004	48.25767025
1800	Kaladp0912s0010	48.60835843
1801	Kaladp0015s0121	48.83707611
1802	Kaladp0045s0340	49.11899454
1803	Kaladp0015s0034	49.11899454
1804	Kaladp0060s0317	49.11899454
1805	Kaladp0036s0082	49.11899454
1806	Kaladp0022s0084	49.14441107
1807	Kaladp0090s0038	49.47518157
1808	Kaladp0457s0013	49.63451793
1809	Kaladp0011s1096	49.74169091
1810	Kaladp0006s0002	49.9022482
1811	Kaladp0630s0039	49.94570514
1812	Kaladp0070s0114	49.99170511
1813	Kaladp0807s0005	50.02369684
1814	Kaladp0008s0697	50.24181646
1815	Kaladp0032s0321	50.42698607
1816	Kaladp0009s0054	50.83491159
1817	Kaladp0067s0104	51.03374138
1818	Kaladp0039s0083	51.59162466
1819	Kaladp0427s0033	51.94243454
1820	Kaladp0039s0612	51.94243454
1821	Kaladp0039s0250	52.48142616
1822	Kaladp0230s0006	52.67532011
1823	Kaladp0011s0238	52.76140091
1824	Kaladp0039s0537	52.8657007
1825	Kaladp0092s0136	52.89232717
1826	Kaladp0024s0998	53.05065421
1827	Kaladp0095s0849	53.23712314
1828	Kaladp0059s0099	53.63181037
1829	Kaladp0042s0321	53.84616394
1830	Kaladp0045s0532	53.98465953
1831	Kaladp1298s0006	54.01762531
1832	Kaladp0034s0146	54.20550642
1833	Kaladp0095s0528	54.73692239
1834	Kaladp0059s0048	55.10160798
1835	Kaladp0037s0293	55.365092
1836	Kaladp0048s0249	55.45086423
1837	Kaladp0020s0206	55.57938857
1838	Kaladp0096s0042	55.63031447
1839	Kaladp0515s0096	56.32877625
1840	Kaladp0068s0049	56.37143397
1841	Kaladp1284s0005	56.4566272
1842	Kaladp0045s0102	56.51402799
1843	Kaladp0042s0285	56.62421498
1844	Kaladp0083s0061	56.77026304
1845	Kaladp0096s0107	57.17758591
1846	Kaladp1001s0001	57.45076198
1847	Kaladp0050s0075	57.89382347
1848	Kaladp0022s0144	57.92429513
1849	Kaladp0012s0040	57.92498711
1850	Kaladp0039s0263	58.38439119
1851	Kaladp0538s0018	58.72896033
1852	Kaladp0515s0178	58.72896033
1853	Kaladp0060s0154	58.9269553
1854	Kaladp0048s0144	59.48874834
1855	Kaladp0060s0095	59.58272626
1856	Kaladp0034s0196	59.73965358
1857	Kaladp0048s0121	59.77097892
1858	Kaladp0028s0100	59.7896456
1859	Kaladp0039s0770	59.85659018
1860	Kaladp0081s0355	60.19506537
1861	Kaladp0008s0726	60.19506537
1862	Kaladp0011s0919	60.2365299
1863	Kaladp0063s0016	60.43298534
1864	Kaladp0024s0924	60.65336628
1865	Kaladp0008s0815	60.86250368
1866	Kaladp0055s0168	61.7038609
1867	Kaladp0002s0034	61.96445969
1868	Kaladp0028s0007	61.98431883
1869	Kaladp0168s0011	62.15199508
1870	Kaladp0098s0238	62.53030407
1871	Kaladp0081s0197	62.55293672
1872	Kaladp0011s0174	63.12989151
1873	Kaladp0037s0270	63.40976638
1874	Kaladp0042s0236	63.48276421
1875	Kaladp0042s0215	63.5994032
1876	Kaladp0011s0175	63.5994032
1877	Kaladp0008s0329	64.40883342
1878	Kaladp0045s0098	64.7092812
1879	Kaladp0042s0260	64.70962644
1880	Kaladp0011s0697	65.5044118
1881	Kaladp0046s0220	65.85544295
1882	Kaladp0074s0062	65.94548747
1883	Kaladp0076s0286	65.99343734
1884	Kaladp0053s0023	66.43025312
1885	Kaladp0038s0120	66.81511893
1886	Kaladp0086s0047	67.45829299
1887	Kaladp0022s0061	67.46549802
1888	Kaladp0824s0005	67.46549802
1889	Kaladp0073s0117	67.58667869
1890	Kaladp0039s0238	67.83575147
1891	Kaladp0032s0258	68.03673105
1892	Kaladp0055s0032	68.03673105
1893	Kaladp0018s0059	68.06124627
1894	Kaladp0047s0053	68.39307534
1895	Kaladp0081s0162	68.48656587
1896	Kaladp0053s0565	68.94282076
1897	Kaladp0013s0036	68.94282076
1898	Kaladp0515s0180	69.50066775
1899	Kaladp0042s0318	69.55643168
1900	Kaladp0053s0198	69.90630731
1901	Kaladp0515s0197	70.08670021
1902	Kaladp0095s0775	70.11571245
1903	Kaladp0607s0013	70.11571245
1904	Kaladp0084s0071	70.39419044
1905	Kaladp0050s0179	71.24316313
1906	Kaladp0058s0282	71.47597179
1907	Kaladp0003s0056	72.55396862
1908	Kaladp0054s0040	72.66959215
1909	Kaladp0630s0018	72.74114986
1910	Kaladp0045s0326	73.52324659
1911	Kaladp0011s0423	73.98187778
1912	Kaladp0011s1303	73.98939694
1913	Kaladp1201s0013	74.17420428
1914	Kaladp0095s0176	74.30935139
1915	Kaladp0039s0013	74.36511988
1916	Kaladp0081s0114	75.22596022
1917	Kaladp0055s0326	76.09848692
1918	Kaladp0039s0248	76.12998568
1919	Kaladp0008s0433	76.15010835
1920	Kaladp0059s0047	76.98125918
1921	Kaladp0024s0030	77.02864378
1922	Kaladp0093s0147	78.32357657
1923	Kaladp0087s0094	78.45004862
1924	Kaladp0348s0003	78.5367273
1925	Kaladp0008s0822	78.69122556
1926	Kaladp0037s0373	78.94706681
1927	Kaladp0773s0001	79.44617986
1928	Kaladp0037s0292	79.71938546
1929	Kaladp0024s0601	79.88300286
1930	Kaladp0040s0286	79.88300286
1931	Kaladp0095s0473	80.52178325
1932	Kaladp0048s0755	80.70177942
1933	Kaladp0019s0036	82.43857171
1934	Kaladp0550s0039	82.66227158
1935	Kaladp0018s0318	83.88372347
1936	Kaladp0095s0680	84.9315409
1937	Kaladp0006s0064	85.00766582
1938	Kaladp0040s0627	85.00766582
1939	Kaladp0016s0078	85.09020502
1940	Kaladp0024s0615	85.11818788
1941	Kaladp0043s0293	85.50527506
1942	Kaladp0515s0216	85.50527506
1943	Kaladp0424s0005	86.3164442
1944	Kaladp0058s0113	86.39146833
1945	Kaladp0393s0009	87.16188054
1946	Kaladp0020s0034	87.60279796
1947	Kaladp0046s0329	88.25297851
1948	Kaladp0011s0453	88.25492357
1949	Kaladp0008s0577	88.25588434
1950	Kaladp0048s0497	88.92219185
1951	Kaladp0024s0681	90.96247691
1952	Kaladp0016s0223	91.23956408
1953	Kaladp0055s0098	91.47195764
1954	Kaladp0068s0257	91.51409427
1955	Kaladp0045s0156	91.51409427
1956	Kaladp0038s0050	91.70687879
1957	Kaladp0091s0124	91.96671246
1958	Kaladp0037s0198	92.98176727
1959	Kaladp0098s0013	93.17284778
1960	Kaladp0040s0032	93.63572698
1961	Kaladp0068s0186	93.73018737
1962	Kaladp0020s0152	94.38027223
1963	Kaladp0630s0058	94.58768226
1964	Kaladp0079s0162	94.58768226
1965	Kaladp0020s0064	94.61225643
1966	Kaladp0001s0326	94.63604292
1967	Kaladp0852s0001	95.27749042
1968	Kaladp0488s0020	95.65795212
1969	Kaladp0008s0906	95.98177193
1970	Kaladp0033s0236	96.18037692
1971	Kaladp0011s0696	96.26572954
1972	Kaladp0093s0130	96.64103546
1973	Kaladp0088s0011	96.82047217
1974	Kaladp0053s0622	97.21921088
1975	Kaladp0038s0146	97.98124417
1976	Kaladp0496s0008	98.85111066
1977	Kaladp0045s0394	99.2798065
1978	Kaladp0018s0131	99.32494048
1979	Kaladp0040s0153	99.73903577
1980	Kaladp0089s0023	99.73903577
1981	Kaladp0092s0041	99.73903577
1982	Kaladp0088s0039	99.73903577
1983	Kaladp0036s0009	99.77053811
1984	Kaladp0048s0666	99.84896292
1985	Kaladp0100s0004	100.0035925
1986	Kaladp0018s0201	100.3001352
1987	Kaladp0035s0069	100.913261
1988	Kaladp0048s0150	100.9140005
1989	Kaladp0037s0253	101.4111514
1990	Kaladp0026s0022	101.9202491
1991	Kaladp0009s0023	102.2559132
1992	Kaladp0095s0450	102.2742184
1993	Kaladp0839s0011	103.202296
1994	Kaladp0066s0079	103.2498318
1995	Kaladp0098s0142	103.6096697
1996	Kaladp0010s0104	104.5643741
1997	Kaladp0044s0058	104.8382199
1998	Kaladp0734s0004	104.8629303
[truncated: 16,664 more rows]
