# Supplementary material for: Inference of Gene Regulatory Network Uncovers the Linkage between Circadian Clock and Crassulacean Acid Metabolism in Kalanchoë fedtschenkoi
Source: Cells. 2021 Aug 27;10(9):2217. doi: 10.3390/cells10092217 (PMC8471846; doi:10.3390/cells10092217)
Supplement: Supplementary file 1 [file cells-10-02217-s001.zip › table_S2.csv]

Table S2. Kalanchoe fedtschenkoi and Arabidopsis thaliana orthologs with A. thaliana gene annotations. PubMed ID refers to the article describing the A. thaliana gene as circadian related.
Kalanchoe fedtschenkoi Gene ID	Arabidopsis thaliana Gene ID	Arabidopsis thaliana Gene Symbol	Arabidopsis thaliana Gene Description	Circadian-related	PubMed ID
Kaladp0007s0017	AT1G01260		basic helix-loop-helix
Kaladp0007s0017	AT2G46510	AIB	ABA-inducible BHLH-type transcription factor
Kaladp0022s0168	AT5G52660	RVE6	Homeodomain-like superfamily protein	circadian	PMC5373068
Kaladp0022s0168	AT1G01520	ASG4	Homeodomain-like superfamily protein
Kaladp0022s0168	AT4G01280		Homeodomain-like superfamily protein
Kaladp0023s0049	AT1G05690	BT3	BTB and TAZ domain protein 3
Kaladp0023s0049	AT5G67480	BT4	BTB and TAZ domain protein 4
Kaladp0029s0066	AT5G25560		CHY-type/CTCHY-type/RING-type Zinc finger protein
Kaladp0032s0115	AT2G46790	PRR9	pseudo-response regulator 9	circadian	15705949
Kaladp0032s0115	AT5G24470	PRR5	two-component response regulator-like protein	circadian	20233950
Kaladp0032s0115	AT2G46670		CCT motif family protein
Kaladp0033s0038	AT2G28840	XBAT31	hypothetical protein
Kaladp0033s0047	AT3G46640	LUX (PCL1)	Homeodomain-like superfamily protein	circadian	PMC3082275
Kaladp0033s0047	AT5G59570	NOX (BOA)	Homeodomain-like superfamily protein	circadian	PMC3082275
Kaladp0034s0025	AT1G23860	RSZ21	RS-containing zinc finger protein 21
Kaladp0034s0025	AT2G24590	RSZ22a	RNA recognition motif and CCHC-type zinc finger domains containing protein
Kaladp0034s0025	AT4G31580	RSZ22	serine/arginine-rich 22
Kaladp0036s0161	AT5G37260	RVE2	Homeodomain-like superfamily protein	circadian	21205033
Kaladp0039s0012	AT3G21890	BBX31	B-box type zinc finger family protein	circadian	PMC4807768
Kaladp0039s0012	AT4G15248	BBX30	B-box type zinc finger family protein	circadian	PMC4213167
Kaladp0040s0506	AT5G67030	ZEP/ABA1	zeaxanthin epoxidase
Kaladp0042s0123	AT1G45249	ABF2	abscisic acid responsive elements-binding factor 2
Kaladp0042s0123	AT1G49720	ABF1	abscisic acid responsive element-binding factor 1
Kaladp0042s0123	AT3G19290	ABF4	ABRE binding factor 4
Kaladp0042s0123	AT4G34000	ABF3	abscisic acid responsive elements-binding factor 3
Kaladp0042s0203	AT5G14370		CCT motif family protein
Kaladp0042s0256	AT1G01370	HTR12	Histone superfamily protein
Kaladp0042s0292	AT4G29930		basic helix-loop-helix (bHLH) DNA-binding superfamily protein
Kaladp0042s0292	AT5G57150		basic helix-loop-helix (bHLH) DNA-binding superfamily protein
Kaladp0050s0281	AT1G18470		Transmembrane Fragile-X-F-associated protein
Kaladp0050s0281	AT1G68820		Transmembrane Fragile-X-F-associated protein
Kaladp0050s0281	AT1G73950		Transmembrane Fragile-X-F-associated protein
Kaladp0058s0633	AT5G02560	HTA12	histone H2A 12
Kaladp0058s0633	AT5G27670	HTA7	histone H2A 7
Kaladp0058s0633	AT5G59870	HTA6	histone H2A 6
Kaladp0059s0358	AT3G06740	GATA15	GATA transcription factor 15
Kaladp0059s0358	AT5G49300	GATA16	GATA transcription factor 16
Kaladp0060s0039	AT5G66320	GATA5	GATA transcription factor 5
Kaladp0067s0120	AT4G38960	BBX19	B-box type zinc finger family protein	circadian	PMC4213167
Kaladp0067s0120	AT2G21320	BBX18	B-box zinc finger family protein
Kaladp0074s0081	AT3G10910		RING/U-box superfamily protein
Kaladp0074s0081	AT5G05280		RING/U-box superfamily protein
Kaladp0084s0086	AT1G72175		E3 ubiquitin-protein ligase RNF170-like protein (DUF 1232)
Kaladp0095s0568	AT3G28910	MYB30	myb domain protein 30
Kaladp0095s0568	AT3G47600	MYB94	myb domain protein 94
Kaladp0095s0568	AT5G62470	MYB96	myb domain protein 96	circadian	PMC3057456
Kaladp0151s0002	AT3G20810	JMJD5	2-oxoglutarate (2OG) and Fe (II)-dependent oxygenase superfamily protein	circadian	17587236
Kaladp0344s0004	AT1G07790	HTB1	Histone superfamily protein
Kaladp0344s0004	AT2G28720		Histone superfamily protein
Kaladp0344s0004	AT2G37470		Histone superfamily protein
Kaladp0344s0004	AT3G45980	HTB9	Histone superfamily protein
Kaladp0344s0004	AT3G53650		Histone superfamily protein
Kaladp0344s0004	AT5G59910	HTB4	Histone superfamily protein
Kaladp0487s0001	AT1G07520		GRAS family transcription factor
Kaladp0487s0001	AT1G07530	SCL14	SCARECROW-like 14
Kaladp0487s0001	AT2G29060		GRAS family transcription factor
Kaladp0487s0001	AT2G29065		GRAS family transcription factor
Kaladp0487s0001	AT2G37650		GRAS family transcription factor
Kaladp0550s0052	AT2G27990	BLH8	BEL1-like homeodomain 8	circadian	21115819
Kaladp0577s0020	AT3G09600	RVE8	Homeodomain-like superfamily protein	circadian	PMC3639509
Kaladp0674s0030	AT3G48360	BT2	BTB and TAZ domain protein 2	circadian	PMC2719139
Kaladp0674s0030	AT5G63160	BT1	BTB and TAZ domain protein 1
Kaladp0674s0182	AT3G29270		RING/U-box superfamily protein
Kaladp0748s0043	AT5G41410	BEL1	POX (plant homeobox) family protein
Kaladp0809s0068	AT2G18670		RING/U-box superfamily protein
Kaladp0809s0068	AT4G30370		RING/U-box superfamily protein
Kaladp0809s0081	AT2G24790	COL3	CONSTANS-like 3
Kaladp0809s0081	AT5G24930	COL4	zinc finger CONSTANS-like protein
Kaladp0809s0081	AT5G57660	COL5	CONSTANS-like 5
Kaladp0833s0004	AT4G25990	CIL	CCT motif family protein
Kaladp0833s0004	AT5G57180		chloroplast import apparatus 2
Kaladp0878s0025	AT1G07050		CCT motif family protein
Kaladp1154s0002	AT5G62430	CDF1	cycling DOF factor 1	circadian	25600997
Kaladp1154s0002	AT3G47500	CDF3	cycling DOF factor 3
Kaladp1154s0002	AT5G39660	CDF2	cycling DOF factor 2
