# Supplementary material for: Inference of Gene Regulatory Network Uncovers the Linkage between Circadian Clock and Crassulacean Acid Metabolism in Kalanchoë fedtschenkoi
Source: Cells. 2021 Aug 27;10(9):2217. doi: 10.3390/cells10092217 (PMC8471846; doi:10.3390/cells10092217)
Supplement: Supplementary file 1 [file cells-10-02217-s001.zip › table_S3.xlsx]

## Sheet: inout_core_new_LEM
Table S3. Outputs from LEM to identify candidate clock transcription factors in Kalanchoe fedtschenkoi. The first two numeric columns are multipled to calculate the prod_max value in the last numeric column. Prod_max is refered to in the main text as the likelihood probability.
Gene	pld.Lap (clock_regulates_candid)	pld.Lap (candid_regulates_clock)	prod_max
Kaladp0748s0043	0.997003	1	0.997003
Kaladp0007s0017	1	1	1
Kaladp0011s1342	0.978796	0.995198	0.974095
Kaladp1154s0002	1	0.976377	0.976377
Kaladp0674s0030	1	0.955776	0.955776
Kaladp0878s0025	0.999322	0.955633	0.954985
Kaladp0674s0182	0.995159	0.814848	0.810903
Kaladp0009s0042	0.998568	0.81372	0.812554
Kaladp0084s0086	0.765203	0.734906	0.562352
Kaladp0055s0364	0.999999	0.668154	0.668153
Kaladp0071s0453	0.999897	0.644517	0.644451
Kaladp0026s0112	1	0.614189	0.614189
Kaladp0520s0016	0.999421	0.577402	0.577068
Kaladp0033s0038	0.965579	0.406618	0.392622
Kaladp0071s0279	0.995268	0.377609	0.375822
Kaladp0034s0177	0.987708	0.348589	0.344305
Kaladp0095s0568	0.999923	0.302191	0.302168
Kaladp0026s0026	1	0.284221	0.284221
Kaladp0039s0117	0.981863	0.274709	0.269726
Kaladp0023s0049	1	0.252632	0.252632
Kaladp0833s0004	0.999621	0.24398	0.243887
Kaladp0034s0025	0.993054	0.213136	0.211656
Kaladp0550s0052	0.999506	0.158395	0.158316
Kaladp0075s0058	0.999985	0.153643	0.153641
Kaladp0048s0910	1	0.134173	0.134173
Kaladp0071s0106	0.998152	0.121754	0.121529
Kaladp0048s0472	1	0.11517	0.11517
Kaladp0059s0358	0.564115	0.112617	0.0635288
Kaladp0036s0161	0.991647	0.0927894	0.0920143
Kaladp0042s0123	1	0.0895227	0.0895227
Kaladp0033s0185	0.689602	0.0769768	0.0530834
Kaladp0037s0074	1	0.0540825	0.0540825
Kaladp0038s0084	0.963641	0.0383219	0.0369285
Kaladp0029s0066	0.999996	0.0379909	0.0379908
Kaladp0081s0357	0.99735	0.035625	0.0355306
Kaladp0037s0347	1	0.0352937	0.0352937
Kaladp0050s0281	0.996567	0.0331852	0.0330712
Kaladp0060s0038	0.638953	0.0326472	0.02086
Kaladp0042s0292	1	0.0236293	0.0236293
Kaladp0095s0211	0.505827	0.0207842	0.0105132
Kaladp0809s0114	0.999932	0.01546	0.015459
Kaladp0151s0002	1	0.0135399	0.0135399
Kaladp0071s0246	0.782489	0.013439	0.0105159
Kaladp0060s0039	0.999988	0.0124383	0.0124381
Kaladp0344s0004	0.562719	0.0107985	0.0060765
Kaladp0042s0256	0.908864	0.00970364	0.00881929
Kaladp0674s0094	0.999999	0.00878394	0.00878394
Kaladp0061s0140	1	0.0081755	0.0081755
Kaladp0574s0015	0.991622	0.00706417	0.00700499
Kaladp0048s0384	1	0.00633758	0.00633758
Kaladp0058s0633	0.702556	0.00589439	0.00414114
Kaladp0067s0120	0.739303	0.00491238	0.00363173
Kaladp0037s0489	0.805224	0.00359432	0.00289424
Kaladp0809s0068	0.999999	0.00296935	0.00296935
Kaladp0005s0054	0.870792	0.00280895	0.00244602
Kaladp0262s0013	0.996188	0.00276345	0.00275292
Kaladp0001s0233	1	0.00224199	0.00224199
Kaladp0074s0081	0.999998	0.00152631	0.0015263
Kaladp0058s0639	1	0.00117519	0.00117519
Kaladp0088s0066	0.956345	0.000837049	0.000800508
Kaladp0042s0203	0.999995	0.000767076	0.000767071
Kaladp0058s0148	1	0.000594056	0.000594056
Kaladp0039s0012	0.804136	0.000465423	0.000374263
Kaladp0809s0081	0.501927	3.96169e-05	1.98848e-05
Kaladp0045s0271	0.999857	2.27819e-05	2.27786e-05
Kaladp0040s0506	0.96231	1.14313e-05	1.10004e-05
Kaladp0487s0001	1	2.00034e-06	2.00034e-06
Kaladp0019s0045.rve6		0	0
Kaladp0022s0168.rve6		0	0
Kaladp0032s0054.che		0	0
Kaladp0032s0115.prr9_5		0	0
Kaladp0033s0047.lux_nox		0	0
Kaladp0037s0163.elf4		0	0
Kaladp0039s0732.elf3		0	0
Kaladp0040s0446.toc1		0	0
Kaladp0045s0206.elf4		0	0
Kaladp0047s0123.lnk1		0	0
Kaladp0048s0797.lwd1_2		0	0
Kaladp0055s0349.rve6		0	0
Kaladp0059s0037.elf4		0	0
Kaladp0060s0264.lnk2		0	0
Kaladp0066s0115.cca1_lhy		0	0
Kaladp0099s0129.lnk2		0	0
Kaladp0101s0041.prr7		0	0
Kaladp0496s0018.cca_lhy		0	0
Kaladp0577s0020.rve8		0	0
Kaladp0607s0046.lnk1		0	0
