# Supplementary material for: Inference of Gene Regulatory Network Uncovers the Linkage between Circadian Clock and Crassulacean Acid Metabolism in Kalanchoë fedtschenkoi
Source: Cells. 2021 Aug 27;10(9):2217. doi: 10.3390/cells10092217 (PMC8471846; doi:10.3390/cells10092217)
Supplement: Supplementary file 1 [file cells-10-02217-s001.zip › table_S4.xlsx]

## Sheet: Sheet1
Table @4. Output from LEM to infer circadian regulation of stomata-related genes. Regulator and Target are the circadian gene and the stomata-related gene, respectively. "a" and "r" refer to activations or repression of gene expression, respectively. Probability and sqrtLoss are generated from LEM.
Candidate or known clock gene	Regulator	Regulation	Probability	SqrtLoss	Target
candidate	Kaladp0007s0017.can2	a	0.82558	218.159	Kaladp0011s0363.1
candidate	Kaladp0007s0017.can2	r	0.843674	28.0121	Kaladp0040s0264.1
candidate	Kaladp0007s0017.can2	a	0.940301	130.787	Kaladp0092s0084.1
candidate	Kaladp0007s0017.can2	a	0.996283	253.18	Kaladp0003s0150.1
candidate	Kaladp0007s0017.can2	a	0.99998	122.344	Kaladp0011s0022.1
candidate	Kaladp0007s0017.can2	a	0.962595	136.737	Kaladp0011s0052.1
candidate	Kaladp0007s0017.can2	a	0.933358	59.1955	Kaladp0011s0312.1
candidate	Kaladp0007s0017.can2	a	0.999802	230.162	Kaladp0011s0340.1
candidate	Kaladp0007s0017.can2	a	0.970122	33.4021	Kaladp0011s1362.1
candidate	Kaladp0007s0017.can2	a	0.782346	71.5412	Kaladp0016s0072.1
candidate	Kaladp0007s0017.can2	a	0.857404	221.174	Kaladp0016s0198.1
candidate	Kaladp0007s0017.can2	a	0.999533	114.738	Kaladp0018s0289.1
candidate	Kaladp0007s0017.can2	a	0.883855	38.0775	Kaladp0019s0016.1
candidate	Kaladp0007s0017.can2	a	0.989599	70.871	Kaladp0021s0009.1
candidate	Kaladp0007s0017.can2	a	0.935541	49.3739	Kaladp0021s0014.1
candidate	Kaladp0007s0017.can2	r	0.944941	94.9593	Kaladp0022s0008.1
candidate	Kaladp0007s0017.can2	a	0.964678	170.589	Kaladp0023s0050.1
candidate	Kaladp0007s0017.can2	a	0.998531	57.324	Kaladp0024s0023.1
candidate	Kaladp0007s0017.can2	a	0.97016	100.087	Kaladp0024s0525.1
candidate	Kaladp0007s0017.can2	a	0.933605	60.8147	Kaladp0024s0606.1
candidate	Kaladp0007s0017.can2	a	0.933301	62.3302	Kaladp0024s0655.1
candidate	Kaladp0007s0017.can2	a	0.987508	37.4957	Kaladp0024s0792.1
candidate	Kaladp0007s0017.can2	a	0.734489	183.185	Kaladp0024s0975.1
candidate	Kaladp0007s0017.can2	a	0.943367	168.994	Kaladp0033s0186.1
candidate	Kaladp0007s0017.can2	a	0.99629	57.605	Kaladp0034s0096.1
candidate	Kaladp0007s0017.can2	a	0.999162	115.955	Kaladp0038s0099.1
candidate	Kaladp0007s0017.can2	a	0.995912	130.799	Kaladp0039s0059.1
candidate	Kaladp0007s0017.can2	a	0.895716	139.149	Kaladp0039s0066.1
candidate	Kaladp0007s0017.can2	a	0.910862	138.433	Kaladp0039s0067.1
candidate	Kaladp0007s0017.can2	a	0.984578	92.0285	Kaladp0039s0117.1
candidate	Kaladp0007s0017.can2	a	0.997834	133.245	Kaladp0039s0125.1
candidate	Kaladp0007s0017.can2	a	0.963366	49.395	Kaladp0040s0317.1
candidate	Kaladp0007s0017.can2	a	0.949942	142.016	Kaladp0040s0367.1
candidate	Kaladp0007s0017.can2	a	0.890452	65.1959	Kaladp0040s0480.1
candidate	Kaladp0007s0017.can2	a	0.980659	76.0883	Kaladp0040s0695.1
candidate	Kaladp0007s0017.can2	a	0.919608	120.406	Kaladp0042s0321.1
candidate	Kaladp0007s0017.can2	a	0.762407	115.309	Kaladp0042s0334.1
candidate	Kaladp0007s0017.can2	a	0.865136	44.4079	Kaladp0043s0152.1
candidate	Kaladp0007s0017.can2	a	0.900525	155.695	Kaladp0043s0272.1
candidate	Kaladp0007s0017.can2	r	0.934401	17.2066	Kaladp0045s0526.1
candidate	Kaladp0007s0017.can2	a	0.989479	265.082	Kaladp0047s0189.1
candidate	Kaladp0007s0017.can2	a	0.99429	115.468	Kaladp0047s0221.1
candidate	Kaladp0007s0017.can2	a	0.999402	67.1123	Kaladp0048s0242.1
candidate	Kaladp0007s0017.can2	a	0.999999	48.3654	Kaladp0048s0572.1
candidate	Kaladp0007s0017.can2	a	0.999992	25.5139	Kaladp0048s0946.1
candidate	Kaladp0007s0017.can2	a	0.969998	194.808	Kaladp0049s0074.1
candidate	Kaladp0007s0017.can2	a	0.945794	136.955	Kaladp0050s0195.1
candidate	Kaladp0007s0017.can2	a	0.892502	404.747	Kaladp0050s0240.1
candidate	Kaladp0007s0017.can2	a	0.991771	270.236	Kaladp0055s0103.1
candidate	Kaladp0007s0017.can2	a	0.999898	38.1317	Kaladp0057s0007.1
candidate	Kaladp0007s0017.can2	a	0.953797	80.4674	Kaladp0058s0097.1
candidate	Kaladp0007s0017.can2	a	0.958118	58.6425	Kaladp0058s0265.1
candidate	Kaladp0007s0017.can2	a	0.700032	274.93	Kaladp0058s0582.1
candidate	Kaladp0007s0017.can2	a	0.870618	99.1465	Kaladp0059s0033.1
candidate	Kaladp0007s0017.can2	a	0.961499	42.2764	Kaladp0059s0329.1
candidate	Kaladp0007s0017.can2	a	0.98837	94.0153	Kaladp0060s0309.1
candidate	Kaladp0007s0017.can2	a	0.998875	31.754	Kaladp0062s0038.1
candidate	Kaladp0007s0017.can2	a	0.970751	38.094	Kaladp0070s0092.1
candidate	Kaladp0007s0017.can2	a	0.719366	50.4715	Kaladp0071s0243.1
candidate	Kaladp0007s0017.can2	a	0.935309	33.7049	Kaladp0072s0074.1
candidate	Kaladp0007s0017.can2	a	0.999588	219.166	Kaladp0073s0126.1
candidate	Kaladp0007s0017.can2	a	0.866425	170.542	Kaladp0079s0075.1
candidate	Kaladp0007s0017.can2	a	0.999975	95.5769	Kaladp0079s0160.1
candidate	Kaladp0007s0017.can2	r	0.762403	91.5195	Kaladp0081s0054.1
candidate	Kaladp0007s0017.can2	a	0.81351	109.944	Kaladp0081s0176.1
candidate	Kaladp0007s0017.can2	a	0.996387	126.611	Kaladp0085s0099.1
candidate	Kaladp0007s0017.can2	a	0.999664	113.465	Kaladp0087s0084.1
candidate	Kaladp0007s0017.can2	a	0.999978	58.6954	Kaladp0088s0041.1
candidate	Kaladp0007s0017.can2	a	0.998158	54.1714	Kaladp0089s0134.1
candidate	Kaladp0007s0017.can2	a	0.990868	32.7483	Kaladp0090s0073.1
candidate	Kaladp0007s0017.can2	a	0.999929	62.4979	Kaladp0090s0086.1
candidate	Kaladp0007s0017.can2	a	0.998902	106.421	Kaladp0091s0125.1
candidate	Kaladp0007s0017.can2	a	0.99378	56.4007	Kaladp0091s0165.1
candidate	Kaladp0007s0017.can2	a	0.844724	81.7046	Kaladp0092s0074.1
candidate	Kaladp0007s0017.can2	a	0.970414	177.968	Kaladp0095s0385.1
candidate	Kaladp0007s0017.can2	a	0.98383	86.4212	Kaladp0095s0391.1
candidate	Kaladp0007s0017.can2	a	0.997313	56.6827	Kaladp0095s0408.1
candidate	Kaladp0007s0017.can2	a	0.999992	145.501	Kaladp0095s0466.1
candidate	Kaladp0007s0017.can2	a	0.963024	122.186	Kaladp0208s0022.1
candidate	Kaladp0007s0017.can2	a	0.99582	32.9103	Kaladp0266s0013.1
candidate	Kaladp0007s0017.can2	a	0.771832	84.5578	Kaladp0395s0008.1
candidate	Kaladp0007s0017.can2	a	0.994482	151.362	Kaladp0427s0006.1
candidate	Kaladp0007s0017.can2	r	0.807791	44.8508	Kaladp0427s0020.1
candidate	Kaladp0007s0017.can2	a	0.996865	129.014	Kaladp0474s0002.1
candidate	Kaladp0007s0017.can2	a	0.95831	136.493	Kaladp0550s0070.1
candidate	Kaladp0007s0017.can2	a	0.961552	99.7128	Kaladp0674s0046.1
candidate	Kaladp0007s0017.can2	a	0.987979	56.2795	Kaladp0748s0003.1
candidate	Kaladp0007s0017.can2	a	0.941051	54.499	Kaladp0748s0011.1
candidate	Kaladp0007s0017.can2	a	0.967806	156.76	Kaladp0872s0009.1
candidate	Kaladp0007s0017.can2	a	0.99722	337.647	Kaladp0872s0012.1
candidate	Kaladp0007s0017.can2	a	1	40.3811	Kaladp0964s0021.1
candidate	Kaladp0007s0017.can2	a	0.81248	10.5758	Kaladp1246s0003.1
candidate	Kaladp0007s0017.can2	a	0.814046	53.9757	Kaladp1324s0032.1
candidate	Kaladp0009s0042.can7	r	0.84898	246.506	Kaladp0001s0234.1
candidate	Kaladp0009s0042.can7	a	0.877648	5.78862	Kaladp0002s0074.1
candidate	Kaladp0009s0042.can7	r	0.96665	29.1178	Kaladp0011s1096.1
candidate	Kaladp0009s0042.can7	r	0.772291	135.13	Kaladp0022s0098.1
candidate	Kaladp0009s0042.can7	a	0.915999	65.0527	Kaladp0027s0020.1
candidate	Kaladp0009s0042.can7	r	0.962247	31.2441	Kaladp0032s0190.1
candidate	Kaladp0009s0042.can7	r	0.986924	115.545	Kaladp0036s0214.1
candidate	Kaladp0009s0042.can7	r	0.892573	176.6	Kaladp0039s0735.1
candidate	Kaladp0009s0042.can7	r	0.99837	5.96387	Kaladp0039s0774.1
candidate	Kaladp0009s0042.can7	r	0.70627	112.185	Kaladp0040s0206.1
candidate	Kaladp0009s0042.can7	r	0.706249	137.063	Kaladp0042s0210.1
candidate	Kaladp0009s0042.can7	a	0.797797	9.46645	Kaladp0042s0261.1
candidate	Kaladp0009s0042.can7	r	0.720655	34.0184	Kaladp0045s0507.1
candidate	Kaladp0009s0042.can7	a	0.740675	48.5707	Kaladp0045s0535.1
candidate	Kaladp0009s0042.can7	r	0.874775	15.2113	Kaladp0046s0175.1
candidate	Kaladp0009s0042.can7	r	0.708908	52.2877	Kaladp0050s0104.1
candidate	Kaladp0009s0042.can7	r	0.997066	86.1114	Kaladp0053s0246.1
candidate	Kaladp0009s0042.can7	r	0.75004	73.6708	Kaladp0055s0379.1
candidate	Kaladp0009s0042.can7	r	0.712133	68.7199	Kaladp0058s0053.1
candidate	Kaladp0009s0042.can7	a	0.827814	6.07148	Kaladp0058s0206.1
candidate	Kaladp0009s0042.can7	r	0.990766	42.7284	Kaladp0060s0196.1
candidate	Kaladp0009s0042.can7	a	0.781889	2.14271	Kaladp0062s0205.1
candidate	Kaladp0009s0042.can7	r	0.740926	99.4717	Kaladp0081s0061.1
candidate	Kaladp0009s0042.can7	r	0.726179	50.9723	Kaladp0081s0114.1
candidate	Kaladp0009s0042.can7	r	0.718168	276.643	Kaladp0095s0256.1
candidate	Kaladp0009s0042.can7	r	0.983734	126.556	Kaladp0102s0102.1
candidate	Kaladp0009s0042.can7	a	0.955467	11.5124	Kaladp0545s0003.1
candidate	Kaladp0009s0042.can7	r	0.898681	52.9109	Kaladp0674s0094.1
candidate	Kaladp0009s0042.can7	r	0.999536	21.869	Kaladp0747s0015.1
candidate	Kaladp0009s0042.can7	a	0.837628	54.5229	Kaladp0773s0003.1
candidate	Kaladp0009s0042.can7	a	0.793406	52.859	Kaladp0809s0081.1
candidate	Kaladp0009s0042.can7	r	0.962489	146.638	Kaladp1222s0077.1
candidate	Kaladp0009s0042.can7	a	0.808219	81.3121	Kaladp1295s0012.1
candidate	Kaladp0011s1342.can3	r	0.942794	106.041	Kaladp0001s0016.1
candidate	Kaladp0011s1342.can3	r	0.825181	59.7461	Kaladp0008s0539.1
candidate	Kaladp0011s1342.can3	r	0.837933	87.6692	Kaladp0033s0113.1
candidate	Kaladp0011s1342.can3	r	0.903647	39.2512	Kaladp0093s0030.1
candidate	Kaladp0011s1342.can3	a	0.847112	35.8802	Kaladp0010s0038.1
candidate	Kaladp0011s1342.can3	r	0.966865	261.817	Kaladp0011s0614.1
candidate	Kaladp0011s1342.can3	r	0.921697	192.332	Kaladp0012s0014.1
candidate	Kaladp0011s1342.can3	r	0.943227	10.0513	Kaladp0018s0135.1
candidate	Kaladp0011s1342.can3	a	0.7868	132.59	Kaladp0027s0004.1
candidate	Kaladp0011s1342.can3	r	0.861455	133.496	Kaladp0031s0037.1
candidate	Kaladp0011s1342.can3	r	0.816687	247.355	Kaladp0032s0361.1
candidate	Kaladp0011s1342.can3	r	0.999993	83.5568	Kaladp0033s0217.1
candidate	Kaladp0011s1342.can3	r	0.999972	26.4965	Kaladp0036s0206.1
candidate	Kaladp0011s1342.can3	a	0.744654	9.36914	Kaladp0046s0237.1
candidate	Kaladp0011s1342.can3	a	0.955375	11.1111	Kaladp0046s0276.1
candidate	Kaladp0011s1342.can3	r	0.978229	258.484	Kaladp0048s0745.1
candidate	Kaladp0011s1342.can3	a	0.877753	9.61787	Kaladp0053s0625.1
candidate	Kaladp0011s1342.can3	r	0.949598	61.5388	Kaladp0055s0055.1
candidate	Kaladp0011s1342.can3	a	0.867595	26.0906	Kaladp0055s0063.1
candidate	Kaladp0011s1342.can3	a	0.891219	3.96149	Kaladp0055s0484.1
candidate	Kaladp0011s1342.can3	a	0.742515	280.722	Kaladp0059s0006.1
candidate	Kaladp0011s1342.can3	r	0.848401	172.26	Kaladp0059s0104.1
candidate	Kaladp0011s1342.can3	r	0.987758	142.126	Kaladp0059s0317.1
candidate	Kaladp0011s1342.can3	r	0.783148	171.861	Kaladp0082s0192.1
candidate	Kaladp0011s1342.can3	a	0.922833	94.4316	Kaladp0095s0839.1
candidate	Kaladp0011s1342.can3	r	0.987088	169.606	Kaladp0098s0162.1
candidate	Kaladp0011s1342.can3	a	0.833004	132.411	Kaladp0747s0013.1
candidate	Kaladp0011s1342.can3	r	0.9353	202.684	Kaladp0840s0006.1
clock	Kaladp0019s0045.rve6	a	0.936376	15.9571	Kaladp0066s0114.1
clock	Kaladp0022s0168.rve6	a	0.902016	48.896	Kaladp0024s0511.1
clock	Kaladp0022s0168.rve6	a	0.731988	0.57979	Kaladp0083s0076.1
clock	Kaladp0032s0054.che	r	0.9601	75.6822	Kaladp0024s0503.1
clock	Kaladp0032s0115.prr9_5	r	0.998958	35.0089	Kaladp0037s0517.1
clock	Kaladp0032s0115.prr9_5	r	0.701829	44.7022	Kaladp0011s0955.1
clock	Kaladp0032s0115.prr9_5	r	0.709222	217.545	Kaladp0101s0260.1
clock	Kaladp0032s0115.prr9_5	r	0.951703	107.97	Kaladp0674s0062.1
clock	Kaladp0033s0047.lux_nox	r	0.773077	19.9579	Kaladp0043s0142.1
clock	Kaladp0033s0047.lux_nox	r	0.748838	49.4575	Kaladp0470s0001.1
clock	Kaladp0033s0047.lux_nox	r	0.70088	27.4142	Kaladp0666s0043.1
clock	Kaladp0037s0163.elf4	r	0.759065	3.40354	Kaladp0033s0026.1
clock	Kaladp0039s0732.elf3	r	0.742994	106.884	Kaladp0011s1031.1
clock	Kaladp0040s0446.toc1	r	0.745964	113.346	Kaladp0574s0016.1
clock	Kaladp0045s0206.elf4	r	0.768128	34.2927	Kaladp0536s0007.1
clock	Kaladp0047s0123.lnk1	a	0.88086	111.273	Kaladp0008s0414.1
clock	Kaladp0047s0123.lnk1	a	0.779608	56.5075	Kaladp0003s0081.1
clock	Kaladp0047s0123.lnk1	a	0.786978	149.489	Kaladp0011s0437.1
clock	Kaladp0047s0123.lnk1	a	0.718727	199.104	Kaladp0033s0275.1
clock	Kaladp0047s0123.lnk1	a	0.720298	95.7504	Kaladp0042s0290.1
clock	Kaladp0047s0123.lnk1	a	0.931434	126.497	Kaladp0050s0159.1
clock	Kaladp0047s0123.lnk1	a	0.843152	181.538	Kaladp0050s0225.1
clock	Kaladp0047s0123.lnk1	a	0.99628	8.25334	Kaladp0053s0677.1
clock	Kaladp0047s0123.lnk1	a	0.938012	29.4965	Kaladp0055s0070.1
clock	Kaladp0047s0123.lnk1	a	0.836176	36.0621	Kaladp0056s0007.1
clock	Kaladp0047s0123.lnk1	a	0.854952	45.1807	Kaladp0068s0165.1
clock	Kaladp0047s0123.lnk1	a	0.994204	65.7256	Kaladp0070s0167.1
clock	Kaladp0047s0123.lnk1	a	0.948444	24.8112	Kaladp0095s0825.1
clock	Kaladp0047s0123.lnk1	a	0.963368	92.0795	Kaladp0351s0022.1
clock	Kaladp0047s0123.lnk1	a	0.944494	132.988	Kaladp0747s0021.1
clock	Kaladp0047s0123.lnk1	a	0.720567	258.449	Kaladp1213s0005.1
clock	Kaladp0055s0349.rve6	a	0.717902	164.281	Kaladp0043s0103.1
clock	Kaladp0055s0349.rve6	a	0.832146	80.7367	Kaladp0090s0003.1
clock	Kaladp0059s0037.elf4	r	0.895074	29.2921	Kaladp0062s0076.1
clock	Kaladp0059s0037.elf4	r	0.910971	17.4847	Kaladp0011s0287.1
clock	Kaladp0059s0037.elf4	r	0.701807	85.5795	Kaladp0011s0629.1
clock	Kaladp0059s0037.elf4	r	0.885596	45.0208	Kaladp0029s0091.1
clock	Kaladp0059s0037.elf4	r	0.779539	22.4999	Kaladp0034s0052.1
clock	Kaladp0059s0037.elf4	r	0.813937	35.9289	Kaladp0039s0004.1
clock	Kaladp0059s0037.elf4	r	0.918704	4.21252	Kaladp0046s0231.1
clock	Kaladp0059s0037.elf4	r	0.754882	1.73178	Kaladp0053s0569.1
clock	Kaladp0059s0037.elf4	r	0.805194	15.3835	Kaladp0058s0662.1
clock	Kaladp0059s0037.elf4	r	0.937064	160.868	Kaladp0095s0288.1
clock	Kaladp0060s0264.lnk2	a	0.790264	36.3517	Kaladp0024s0371.1
clock	Kaladp0060s0264.lnk2	a	0.819943	57.5925	Kaladp0095s0634.1
clock	Kaladp0060s0264.lnk2	a	0.990016	59.4712	Kaladp0004s0009.1
clock	Kaladp0060s0264.lnk2	a	0.943583	55.2678	Kaladp0005s0032.1
clock	Kaladp0060s0264.lnk2	a	0.981562	58.5012	Kaladp0008s0657.1
clock	Kaladp0060s0264.lnk2	a	0.856756	20.6026	Kaladp0008s0753.1
clock	Kaladp0060s0264.lnk2	a	0.705524	23.6317	Kaladp0008s0906.1
clock	Kaladp0060s0264.lnk2	a	0.887649	18.9401	Kaladp0011s1346.1
clock	Kaladp0060s0264.lnk2	a	0.934507	94.3364	Kaladp0015s0166.1
clock	Kaladp0060s0264.lnk2	a	0.750488	79.9524	Kaladp0018s0305.1
clock	Kaladp0060s0264.lnk2	a	0.942237	34.0488	Kaladp0024s0079.1
clock	Kaladp0060s0264.lnk2	a	0.783409	57.5786	Kaladp0024s0172.1
clock	Kaladp0060s0264.lnk2	a	0.715731	27.8807	Kaladp0028s0014.1
clock	Kaladp0060s0264.lnk2	a	0.761762	206.369	Kaladp0028s0077.1
clock	Kaladp0060s0264.lnk2	a	0.842672	54.6356	Kaladp0030s0061.1
clock	Kaladp0060s0264.lnk2	a	0.709641	13.5098	Kaladp0033s0112.1
clock	Kaladp0060s0264.lnk2	a	0.789661	19.4247	Kaladp0033s0304.1
clock	Kaladp0060s0264.lnk2	a	0.969638	76.1288	Kaladp0036s0243.1
clock	Kaladp0060s0264.lnk2	a	0.845639	34.2687	Kaladp0036s0301.1
clock	Kaladp0060s0264.lnk2	a	0.738289	101.797	Kaladp0037s0407.1
clock	Kaladp0060s0264.lnk2	a	0.737462	47.9236	Kaladp0040s0387.1
clock	Kaladp0060s0264.lnk2	a	0.907404	37.3901	Kaladp0040s0445.1
clock	Kaladp0060s0264.lnk2	a	0.981951	77.989	Kaladp0042s0274.1
clock	Kaladp0060s0264.lnk2	a	0.872746	80.4505	Kaladp0042s0388.1
clock	Kaladp0060s0264.lnk2	a	0.95271	47.1827	Kaladp0045s0369.1
clock	Kaladp0060s0264.lnk2	a	0.865043	60.2449	Kaladp0047s0155.1
clock	Kaladp0060s0264.lnk2	a	0.798651	34.0043	Kaladp0048s0088.1
clock	Kaladp0060s0264.lnk2	a	0.743466	33.5913	Kaladp0048s0264.1
clock	Kaladp0060s0264.lnk2	a	0.72071	98.4642	Kaladp0048s0468.1
clock	Kaladp0060s0264.lnk2	a	0.851137	69.2198	Kaladp0055s0065.1
clock	Kaladp0060s0264.lnk2	a	0.779244	85.725	Kaladp0055s0170.1
clock	Kaladp0060s0264.lnk2	a	0.995054	173.912	Kaladp0058s0574.1
clock	Kaladp0060s0264.lnk2	a	0.91677	89.5814	Kaladp0060s0163.1
clock	Kaladp0060s0264.lnk2	a	0.740068	24.9795	Kaladp0060s0462.1
clock	Kaladp0060s0264.lnk2	a	0.760579	22.3806	Kaladp0076s0219.1
clock	Kaladp0060s0264.lnk2	a	0.999607	12.2367	Kaladp0076s0415.1
clock	Kaladp0060s0264.lnk2	a	0.929679	90.708	Kaladp0079s0164.1
clock	Kaladp0060s0264.lnk2	a	0.899752	60.3617	Kaladp0081s0032.1
clock	Kaladp0060s0264.lnk2	a	0.741721	260.876	Kaladp0082s0023.1
clock	Kaladp0060s0264.lnk2	a	0.717286	100.321	Kaladp0082s0029.1
clock	Kaladp0060s0264.lnk2	a	0.953113	37.7972	Kaladp0082s0063.1
clock	Kaladp0060s0264.lnk2	a	0.778093	110.28	Kaladp0095s0262.1
clock	Kaladp0060s0264.lnk2	a	0.788216	19.6928	Kaladp0100s0046.1
clock	Kaladp0060s0264.lnk2	a	0.962693	128.66	Kaladp0131s0022.1
clock	Kaladp0060s0264.lnk2	a	0.872859	53.1302	Kaladp0515s0035.1
clock	Kaladp0060s0264.lnk2	a	0.755715	9.12951	Kaladp0674s0116.1
clock	Kaladp0060s0264.lnk2	a	0.7039	164.725	Kaladp0808s0023.1
clock	Kaladp0060s0264.lnk2	a	0.992162	111.554	Kaladp0867s0047.1
clock	Kaladp0060s0264.lnk2	a	0.776173	124.248	Kaladp0878s0044.1
clock	Kaladp0060s0264.lnk2	a	0.848854	38.674	Kaladp1110s0001.1
clock	Kaladp0060s0264.lnk2	a	0.981583	90.933	Kaladp1176s0001.1
clock	Kaladp0060s0264.lnk2	a	0.877978	48.9017	Kaladp1222s0030.1
clock	Kaladp0060s0264.lnk2	a	0.801875	112.545	Kaladp1222s0070.1
clock	Kaladp0060s0264.lnk2	a	0.911192	31.3506	Kaladp1310s0013.1
clock	Kaladp0060s0264.lnk2	a	0.962699	61.1239	Kaladp1314s0010.1
clock	Kaladp0066s0115.cca1_lhy	r	0.769392	70.6645	Kaladp0015s0142.1
clock	Kaladp0066s0115.cca1_lhy	r	0.993112	94.5562	Kaladp0037s0405.1
clock	Kaladp0066s0115.cca1_lhy	r	0.738096	145.067	Kaladp0050s0046.1
clock	Kaladp0066s0115.cca1_lhy	r	0.76966	50.6642	Kaladp0076s0326.1
clock	Kaladp0099s0129.lnk2	a	0.765626	52.0284	Kaladp0042s0353.1
clock	Kaladp0099s0129.lnk2	a	0.734107	152.777	Kaladp0003s0089.1
clock	Kaladp0099s0129.lnk2	a	0.999851	27.9093	Kaladp0005s0054.1
clock	Kaladp0099s0129.lnk2	a	0.72728	111.767	Kaladp0006s0075.1
clock	Kaladp0099s0129.lnk2	a	0.865359	305.485	Kaladp0008s0256.1
clock	Kaladp0099s0129.lnk2	a	0.774556	62.1102	Kaladp0008s0403.1
clock	Kaladp0099s0129.lnk2	a	0.928709	16.6338	Kaladp0011s0696.1
clock	Kaladp0099s0129.lnk2	a	0.716261	34.4967	Kaladp0011s0697.1
clock	Kaladp0099s0129.lnk2	a	0.809275	36.5043	Kaladp0016s0081.1
clock	Kaladp0099s0129.lnk2	a	0.95412	52.9619	Kaladp0018s0148.1
clock	Kaladp0099s0129.lnk2	a	0.958073	115.961	Kaladp0021s0059.1
clock	Kaladp0099s0129.lnk2	a	0.894305	58.8439	Kaladp0022s0123.1
clock	Kaladp0099s0129.lnk2	a	0.992465	37.8615	Kaladp0024s0054.1
clock	Kaladp0099s0129.lnk2	a	0.902159	37.8445	Kaladp0024s0726.1
clock	Kaladp0099s0129.lnk2	a	0.971696	205.804	Kaladp0027s0085.1
clock	Kaladp0099s0129.lnk2	a	0.742003	43.1621	Kaladp0035s0006.1
clock	Kaladp0099s0129.lnk2	a	0.999885	9.77429	Kaladp0037s0346.1
clock	Kaladp0099s0129.lnk2	a	0.923613	115.501	Kaladp0039s0060.1
clock	Kaladp0099s0129.lnk2	a	0.842205	15.2867	Kaladp0040s0490.1
clock	Kaladp0099s0129.lnk2	a	0.942924	42.5836	Kaladp0045s0058.1
clock	Kaladp0099s0129.lnk2	a	0.998506	27.8236	Kaladp0045s0156.1
clock	Kaladp0099s0129.lnk2	a	0.816815	53.6095	Kaladp0045s0176.1
clock	Kaladp0099s0129.lnk2	a	0.973289	36.5905	Kaladp0046s0249.1
clock	Kaladp0099s0129.lnk2	a	0.984223	49.512	Kaladp0047s0161.1
clock	Kaladp0099s0129.lnk2	a	0.860825	135.235	Kaladp0050s0105.1
clock	Kaladp0099s0129.lnk2	a	0.998435	27.7719	Kaladp0050s0317.1
clock	Kaladp0099s0129.lnk2	a	0.890178	36.3124	Kaladp0053s0623.1
clock	Kaladp0099s0129.lnk2	a	0.982652	59.9971	Kaladp0055s0130.1
clock	Kaladp0099s0129.lnk2	a	0.758279	12.4459	Kaladp0055s0424.1
clock	Kaladp0099s0129.lnk2	a	0.971442	22.8637	Kaladp0058s0045.1
clock	Kaladp0099s0129.lnk2	a	0.997065	46.7697	Kaladp0058s0179.1
clock	Kaladp0099s0129.lnk2	a	0.999682	29.1782	Kaladp0058s0263.1
clock	Kaladp0099s0129.lnk2	a	0.956195	31.14	Kaladp0060s0283.1
clock	Kaladp0099s0129.lnk2	a	0.733882	71.6225	Kaladp0060s0371.1
clock	Kaladp0099s0129.lnk2	a	0.789279	21.3814	Kaladp0062s0214.1
clock	Kaladp0099s0129.lnk2	a	0.736113	12.4656	Kaladp0066s0002.1
clock	Kaladp0099s0129.lnk2	a	0.966851	92.9531	Kaladp0071s0141.1
clock	Kaladp0099s0129.lnk2	a	0.998081	42.7079	Kaladp0076s0365.1
clock	Kaladp0099s0129.lnk2	a	0.725209	29.6533	Kaladp0081s0082.1
clock	Kaladp0099s0129.lnk2	a	0.920963	166.993	Kaladp0081s0330.1
clock	Kaladp0099s0129.lnk2	a	0.886881	71.6385	Kaladp0082s0093.1
clock	Kaladp0099s0129.lnk2	a	0.967576	44.5139	Kaladp0082s0108.1
clock	Kaladp0099s0129.lnk2	a	0.99702	57.6176	Kaladp0087s0201.1
clock	Kaladp0099s0129.lnk2	a	0.999693	91.8318	Kaladp0088s0081.1
clock	Kaladp0099s0129.lnk2	a	0.971517	15.2934	Kaladp0091s0175.1
clock	Kaladp0099s0129.lnk2	a	0.722669	71.7779	Kaladp0095s0155.1
clock	Kaladp0099s0129.lnk2	a	0.824491	101.183	Kaladp0095s0257.1
clock	Kaladp0099s0129.lnk2	a	0.717107	171.508	Kaladp0095s0493.1
clock	Kaladp0099s0129.lnk2	a	0.804139	13.0529	Kaladp0096s0100.1
clock	Kaladp0099s0129.lnk2	a	0.931384	101.74	Kaladp0674s0011.1
clock	Kaladp0099s0129.lnk2	a	0.880074	52.0166	Kaladp0926s0003.1
clock	Kaladp0101s0041.prr7	r	0.90654	124.372	Kaladp0092s0115.1
clock	Kaladp0101s0041.prr7	r	0.783098	61.6097	Kaladp0005s0044.1
clock	Kaladp0101s0041.prr7	r	0.837567	110.945	Kaladp0020s0127.1
clock	Kaladp0101s0041.prr7	r	0.989495	0.702081	Kaladp0026s0143.1
clock	Kaladp0101s0041.prr7	r	0.813943	86.0075	Kaladp0053s0463.1
clock	Kaladp0101s0041.prr7	r	0.751184	38.3049	Kaladp0060s0085.1
clock	Kaladp0101s0041.prr7	r	0.754347	68.5332	Kaladp0076s0139.1
clock	Kaladp0101s0041.prr7	r	0.781548	28.418	Kaladp0085s0131.1
clock	Kaladp0101s0041.prr7	r	0.989718	11.2136	Kaladp0091s0180.1
clock	Kaladp0101s0041.prr7	r	0.89926	68.4132	Kaladp0096s0152.1
clock	Kaladp0101s0041.prr7	r	0.934541	51.0914	Kaladp0098s0225.1
clock	Kaladp0101s0041.prr7	r	0.721523	101.281	Kaladp1140s0001.1
clock	Kaladp0101s0041.prr7	r	0.848997	53.5368	Kaladp1231s0001.1
clock	Kaladp0496s0018.cca_lhy	r	0.962986	71.2114	Kaladp0029s0025.1
clock	Kaladp0496s0018.cca_lhy	r	0.843309	92.2498	Kaladp0045s0449.1
clock	Kaladp0496s0018.cca_lhy	r	0.820663	44.4094	Kaladp0058s0099.1
clock	Kaladp0496s0018.cca_lhy	r	0.709531	173.562	Kaladp0674s0163.1
clock	Kaladp0577s0020.rve8	a	0.895438	36.4746	Kaladp0515s0075.1
clock	Kaladp0607s0046.lnk1	a	0.762769	216.814	Kaladp0001s0009.1
clock	Kaladp0607s0046.lnk1	a	0.837737	78.1342	Kaladp0020s0107.1
clock	Kaladp0607s0046.lnk1	a	0.98096	60.4473	Kaladp0021s0007.1
clock	Kaladp0607s0046.lnk1	a	0.784889	162.464	Kaladp0022s0086.1
clock	Kaladp0607s0046.lnk1	a	0.844859	120.635	Kaladp0022s0158.1
clock	Kaladp0607s0046.lnk1	a	0.99997	21.4705	Kaladp0034s0177.1
clock	Kaladp0607s0046.lnk1	a	0.812672	23.4129	Kaladp0043s0224.1
clock	Kaladp0607s0046.lnk1	a	0.996479	25.8596	Kaladp0046s0337.1
clock	Kaladp0607s0046.lnk1	a	0.807751	124.341	Kaladp0050s0131.1
clock	Kaladp0607s0046.lnk1	a	0.828183	104.299	Kaladp0055s0355.1
clock	Kaladp0607s0046.lnk1	a	0.989378	118.976	Kaladp0066s0111.1
clock	Kaladp0607s0046.lnk1	a	0.867038	53.0467	Kaladp0076s0084.1
clock	Kaladp0607s0046.lnk1	a	0.861951	43.2797	Kaladp0079s0096.1
clock	Kaladp0607s0046.lnk1	a	0.970206	69.2654	Kaladp0091s0099.1
clock	Kaladp0607s0046.lnk1	a	0.891442	204.706	Kaladp0095s0716.1
clock	Kaladp0607s0046.lnk1	a	0.981257	160.721	Kaladp0133s0002.1
clock	Kaladp0607s0046.lnk1	a	0.999546	86.848	Kaladp0607s0009.1
candidate	Kaladp0674s0030.can5	a	0.995896	118.107	Kaladp0003s0080.1
candidate	Kaladp0674s0030.can5	r	0.892252	70.3702	Kaladp0005s0009.1
candidate	Kaladp0674s0030.can5	a	0.71553	57.0022	Kaladp0008s0226.1
candidate	Kaladp0674s0030.can5	a	0.976871	84.0734	Kaladp0008s0541.1
candidate	Kaladp0674s0030.can5	a	0.877448	164.133	Kaladp0010s0008.1
candidate	Kaladp0674s0030.can5	a	0.921094	173.638	Kaladp0010s0113.1
candidate	Kaladp0674s0030.can5	a	0.815227	150.263	Kaladp0011s0920.1
candidate	Kaladp0674s0030.can5	r	0.708668	172.18	Kaladp0011s0994.1
candidate	Kaladp0674s0030.can5	a	0.932593	292.204	Kaladp0011s1160.1
candidate	Kaladp0674s0030.can5	a	0.869084	134.709	Kaladp0014s0026.1
candidate	Kaladp0674s0030.can5	r	0.958391	57.3068	Kaladp0016s0140.1
candidate	Kaladp0674s0030.can5	a	0.98697	11.5131	Kaladp0016s0259.1
candidate	Kaladp0674s0030.can5	r	0.772589	77.2329	Kaladp0018s0287.1
candidate	Kaladp0674s0030.can5	r	0.88887	56.8179	Kaladp0023s0049.1
candidate	Kaladp0674s0030.can5	r	0.964875	16.3896	Kaladp0024s0466.1
candidate	Kaladp0674s0030.can5	a	0.963866	82.4885	Kaladp0026s0112.1
candidate	Kaladp0674s0030.can5	a	0.70443	49.3992	Kaladp0029s0006.1
candidate	Kaladp0674s0030.can5	r	0.988226	286.108	Kaladp0029s0139.1
candidate	Kaladp0674s0030.can5	a	0.999246	27.7725	Kaladp0032s0261.1
candidate	Kaladp0674s0030.can5	a	0.985766	489.089	Kaladp0033s0093.1
candidate	Kaladp0674s0030.can5	r	0.802407	63.554	Kaladp0036s0167.1
candidate	Kaladp0674s0030.can5	a	0.762905	45.4379	Kaladp0037s0263.1
candidate	Kaladp0674s0030.can5	a	0.996056	43.073	Kaladp0040s0636.1
candidate	Kaladp0674s0030.can5	a	0.758148	159.257	Kaladp0042s0323.1
candidate	Kaladp0674s0030.can5	r	0.926098	266.191	Kaladp0042s0331.1
candidate	Kaladp0674s0030.can5	r	0.881861	61.5382	Kaladp0042s0372.1
candidate	Kaladp0674s0030.can5	a	0.933105	54.6629	Kaladp0043s0077.1
candidate	Kaladp0674s0030.can5	r	0.80503	154.964	Kaladp0043s0293.1
candidate	Kaladp0674s0030.can5	r	0.70074	186.745	Kaladp0043s0307.1
candidate	Kaladp0674s0030.can5	a	0.927832	125.076	Kaladp0044s0018.1
candidate	Kaladp0674s0030.can5	r	0.806501	18.6315	Kaladp0045s0088.1
candidate	Kaladp0674s0030.can5	a	0.708672	164.238	Kaladp0046s0047.1
candidate	Kaladp0674s0030.can5	a	0.825022	40.9613	Kaladp0046s0219.1
candidate	Kaladp0674s0030.can5	r	0.965539	69.461	Kaladp0047s0034.1
candidate	Kaladp0674s0030.can5	r	0.995012	180.541	Kaladp0048s0073.1
candidate	Kaladp0674s0030.can5	r	0.869464	33.6178	Kaladp0048s0546.1
candidate	Kaladp0674s0030.can5	a	0.956522	214.096	Kaladp0050s0021.1
candidate	Kaladp0674s0030.can5	r	0.932243	86.2313	Kaladp0052s0011.1
candidate	Kaladp0674s0030.can5	r	0.840912	48.8813	Kaladp0053s0096.1
candidate	Kaladp0674s0030.can5	r	0.826729	62.2459	Kaladp0053s0101.1
candidate	Kaladp0674s0030.can5	r	0.79064	61.7333	Kaladp0053s0264.1
candidate	Kaladp0674s0030.can5	r	0.929352	33.6866	Kaladp0053s0586.1
candidate	Kaladp0674s0030.can5	a	0.969701	106.288	Kaladp0055s0243.1
candidate	Kaladp0674s0030.can5	r	0.869229	141.845	Kaladp0055s0506.1
candidate	Kaladp0674s0030.can5	a	0.992966	7.86343	Kaladp0058s0082.1
candidate	Kaladp0674s0030.can5	a	0.812254	67.3889	Kaladp0058s0142.1
candidate	Kaladp0674s0030.can5	r	0.94063	13.1164	Kaladp0058s0293.1
candidate	Kaladp0674s0030.can5	a	0.889305	46.6299	Kaladp0058s0474.1
candidate	Kaladp0674s0030.can5	r	0.971135	62.4571	Kaladp0058s0541.1
candidate	Kaladp0674s0030.can5	r	0.987705	32.7374	Kaladp0059s0193.1
candidate	Kaladp0674s0030.can5	a	0.9095	49.1332	Kaladp0060s0127.1
candidate	Kaladp0674s0030.can5	r	0.887442	25.0028	Kaladp0060s0288.1
candidate	Kaladp0674s0030.can5	a	0.99277	25.9136	Kaladp0060s0295.1
candidate	Kaladp0674s0030.can5	a	0.940505	54.1973	Kaladp0060s0425.1
candidate	Kaladp0674s0030.can5	r	0.987444	41.6001	Kaladp0060s0496.1
candidate	Kaladp0674s0030.can5	a	0.866428	158.08	Kaladp0062s0181.1
candidate	Kaladp0674s0030.can5	a	0.97915	217.636	Kaladp0066s0113.1
candidate	Kaladp0674s0030.can5	r	0.992453	90.8129	Kaladp0067s0196.1
candidate	Kaladp0674s0030.can5	a	0.858437	47.5676	Kaladp0068s0223.1
candidate	Kaladp0674s0030.can5	a	0.721076	15.5813	Kaladp0071s0133.1
candidate	Kaladp0674s0030.can5	a	0.939546	49.8356	Kaladp0074s0081.1
candidate	Kaladp0674s0030.can5	r	0.960763	21.0324	Kaladp0079s0107.1
candidate	Kaladp0674s0030.can5	a	0.779363	29.2844	Kaladp0080s0161.1
candidate	Kaladp0674s0030.can5	a	0.876995	9.94704	Kaladp0081s0128.1
candidate	Kaladp0674s0030.can5	r	0.95959	55.5277	Kaladp0083s0065.1
candidate	Kaladp0674s0030.can5	a	0.904487	39.5012	Kaladp0084s0071.1
candidate	Kaladp0674s0030.can5	a	0.915099	53.9851	Kaladp0087s0172.1
candidate	Kaladp0674s0030.can5	r	1	39.3557	Kaladp0089s0022.1
candidate	Kaladp0674s0030.can5	a	0.714714	110.595	Kaladp0091s0011.1
candidate	Kaladp0674s0030.can5	a	0.886524	54.6217	Kaladp0091s0035.1
candidate	Kaladp0674s0030.can5	r	0.880541	192.175	Kaladp0092s0157.1
candidate	Kaladp0674s0030.can5	r	0.82856	42.1285	Kaladp0092s0159.1
candidate	Kaladp0674s0030.can5	a	0.761041	40.5745	Kaladp0092s0201.1
candidate	Kaladp0674s0030.can5	a	0.860487	150.632	Kaladp0095s0255.1
candidate	Kaladp0674s0030.can5	r	0.879266	223.501	Kaladp0095s0581.1
candidate	Kaladp0674s0030.can5	r	0.864723	100.652	Kaladp0101s0311.1
candidate	Kaladp0674s0030.can5	r	0.955789	84.8954	Kaladp0192s0019.1
candidate	Kaladp0674s0030.can5	a	0.907304	89.8608	Kaladp0395s0040.1
candidate	Kaladp0674s0030.can5	a	0.986828	27.3531	Kaladp0515s0007.1
candidate	Kaladp0674s0030.can5	a	0.893061	44.7066	Kaladp0550s0006.1
candidate	Kaladp0674s0030.can5	a	0.742325	52.0152	Kaladp0550s0019.1
candidate	Kaladp0674s0030.can5	a	0.83471	88.4535	Kaladp0638s0001.1
candidate	Kaladp0674s0030.can5	r	0.759724	41.7511	Kaladp0803s0001.1
candidate	Kaladp0674s0030.can5	r	0.983714	41.1519	Kaladp1198s0006.1
candidate	Kaladp0674s0030.can5	a	0.910284	89.8211	Kaladp1277s0006.1
candidate	Kaladp0674s0030.can5	a	0.806002	138.857	Kaladp1295s0035.1
candidate	Kaladp0748s0043.can1	r	0.778324	80.0184	Kaladp0059s0048.1
candidate	Kaladp0748s0043.can1	r	0.99781	69.8182	Kaladp0062s0167.1
candidate	Kaladp0748s0043.can1	r	0.846801	104.747	Kaladp0002s0093.1
candidate	Kaladp0748s0043.can1	a	0.75494	13.1203	Kaladp0008s0642.1
candidate	Kaladp0748s0043.can1	a	0.99998	113.421	Kaladp0011s0455.1
candidate	Kaladp0748s0043.can1	a	0.954914	40.0257	Kaladp0013s0036.1
candidate	Kaladp0748s0043.can1	a	0.800676	6.55052	Kaladp0015s0198.1
candidate	Kaladp0748s0043.can1	a	0.996707	149.111	Kaladp0023s0090.1
candidate	Kaladp0748s0043.can1	a	0.783313	71.479	Kaladp0024s0640.1
candidate	Kaladp0748s0043.can1	a	0.77206	28.3065	Kaladp0029s0042.1
candidate	Kaladp0748s0043.can1	a	0.753982	56.0013	Kaladp0032s0186.1
candidate	Kaladp0748s0043.can1	a	0.834311	72.3771	Kaladp0033s0245.1
candidate	Kaladp0748s0043.can1	a	0.99967	56.0788	Kaladp0036s0107.1
candidate	Kaladp0748s0043.can1	r	0.738927	99.013	Kaladp0036s0114.1
candidate	Kaladp0748s0043.can1	a	0.841331	14.2502	Kaladp0037s0036.1
candidate	Kaladp0748s0043.can1	a	0.832126	38.9062	Kaladp0037s0533.1
candidate	Kaladp0748s0043.can1	a	0.981125	31.5285	Kaladp0039s0248.1
candidate	Kaladp0748s0043.can1	a	0.810351	51.4419	Kaladp0039s0272.1
candidate	Kaladp0748s0043.can1	a	0.940605	86.7187	Kaladp0039s0530.1
candidate	Kaladp0748s0043.can1	a	0.958935	91.6449	Kaladp0040s0025.1
candidate	Kaladp0748s0043.can1	a	0.887483	51.9588	Kaladp0040s0118.1
candidate	Kaladp0748s0043.can1	a	0.985175	85.4444	Kaladp0042s0077.1
candidate	Kaladp0748s0043.can1	a	0.955651	138.658	Kaladp0042s0203.1
candidate	Kaladp0748s0043.can1	r	0.868726	46.1595	Kaladp0047s0269.1
candidate	Kaladp0748s0043.can1	a	0.8583	43.7926	Kaladp0048s0486.1
candidate	Kaladp0748s0043.can1	r	0.932629	14.5061	Kaladp0055s0445.1
candidate	Kaladp0748s0043.can1	r	0.982709	13.6353	Kaladp0058s0321.1
candidate	Kaladp0748s0043.can1	r	0.718242	82.1556	Kaladp0058s0347.1
candidate	Kaladp0748s0043.can1	r	0.7728	73.2398	Kaladp0058s0543.1
candidate	Kaladp0748s0043.can1	r	0.938664	29.9606	Kaladp0059s0195.1
candidate	Kaladp0748s0043.can1	r	0.848054	21.0125	Kaladp0060s0422.1
candidate	Kaladp0748s0043.can1	a	0.999487	14.9695	Kaladp0062s0048.1
candidate	Kaladp0748s0043.can1	r	0.865555	36.6566	Kaladp0064s0040.1
candidate	Kaladp0748s0043.can1	a	0.92943	109.776	Kaladp0071s0182.1
candidate	Kaladp0748s0043.can1	a	0.763486	51.927	Kaladp0071s0246.1
candidate	Kaladp0748s0043.can1	a	0.727688	56.8995	Kaladp0072s0011.1
candidate	Kaladp0748s0043.can1	r	0.86159	25.6717	Kaladp0075s0034.1
candidate	Kaladp0748s0043.can1	a	0.889512	6.00354	Kaladp0075s0058.1
candidate	Kaladp0748s0043.can1	a	0.99983	73.4723	Kaladp0076s0125.1
candidate	Kaladp0748s0043.can1	a	0.766009	176.621	Kaladp0076s0138.1
candidate	Kaladp0748s0043.can1	r	0.773526	207.743	Kaladp0081s0046.1
candidate	Kaladp0748s0043.can1	a	0.772541	16.6096	Kaladp0088s0086.1
candidate	Kaladp0748s0043.can1	a	0.702632	56.4059	Kaladp0092s0134.1
candidate	Kaladp0748s0043.can1	a	0.805952	82.7456	Kaladp0095s0117.1
candidate	Kaladp0748s0043.can1	a	0.863524	30.9362	Kaladp0095s0621.1
candidate	Kaladp0748s0043.can1	a	0.960045	83.0156	Kaladp0095s0762.1
candidate	Kaladp0748s0043.can1	a	0.73618	132.193	Kaladp0098s0106.1
candidate	Kaladp0748s0043.can1	r	0.98227	71.403	Kaladp0098s0188.1
candidate	Kaladp0748s0043.can1	a	0.894532	58.0961	Kaladp0472s0039.1
candidate	Kaladp0748s0043.can1	a	0.876755	170.244	Kaladp0734s0001.1
candidate	Kaladp0748s0043.can1	a	0.964796	61.4404	Kaladp0809s0068.1
candidate	Kaladp0748s0043.can1	a	0.928249	39.9798	Kaladp0839s0011.1
candidate	Kaladp0748s0043.can1	r	0.850149	51.8344	Kaladp0845s0001.1
candidate	Kaladp0748s0043.can1	a	0.991934	25.7987	Kaladp0955s0003.1
candidate	Kaladp0748s0043.can1	r	0.852936	56.7506	Kaladp1002s0001.1
candidate	Kaladp0878s0025.can6	a	0.74274	97.5387	Kaladp0001s0023.1
candidate	Kaladp0878s0025.can6	a	0.852169	61.0891	Kaladp0001s0089.1
candidate	Kaladp0878s0025.can6	a	0.890943	51.1518	Kaladp0003s0018.1
candidate	Kaladp0878s0025.can6	a	0.740126	158.079	Kaladp0006s0051.1
candidate	Kaladp0878s0025.can6	a	0.824864	34.8805	Kaladp0008s0271.1
candidate	Kaladp0878s0025.can6	a	0.968085	18.7431	Kaladp0008s0641.1
candidate	Kaladp0878s0025.can6	a	0.902874	143.655	Kaladp0008s0911.1
candidate	Kaladp0878s0025.can6	a	0.925227	118.623	Kaladp0009s0046.1
candidate	Kaladp0878s0025.can6	a	0.70034	87.2726	Kaladp0010s0002.1
candidate	Kaladp0878s0025.can6	a	0.866701	107.59	Kaladp0010s0051.1
candidate	Kaladp0878s0025.can6	a	0.790151	170.702	Kaladp0011s0349.1
candidate	Kaladp0878s0025.can6	a	0.780368	124.221	Kaladp0011s0443.1
candidate	Kaladp0878s0025.can6	a	0.942736	105.153	Kaladp0011s0816.1
candidate	Kaladp0878s0025.can6	a	0.705552	139.009	Kaladp0011s0957.1
candidate	Kaladp0878s0025.can6	a	0.727069	60.6328	Kaladp0011s1197.1
candidate	Kaladp0878s0025.can6	a	0.75872	112.101	Kaladp0015s0074.1
candidate	Kaladp0878s0025.can6	a	0.895257	122.762	Kaladp0022s0129.1
candidate	Kaladp0878s0025.can6	a	0.956357	222.798	Kaladp0024s0285.1
candidate	Kaladp0878s0025.can6	a	0.878332	291.432	Kaladp0024s0297.1
candidate	Kaladp0878s0025.can6	a	0.790085	50.9928	Kaladp0024s0438.1
candidate	Kaladp0878s0025.can6	a	0.928532	11.8925	Kaladp0024s0527.1
candidate	Kaladp0878s0025.can6	a	0.996412	111.639	Kaladp0026s0144.1
candidate	Kaladp0878s0025.can6	a	0.959464	84.7941	Kaladp0030s0098.1
candidate	Kaladp0878s0025.can6	r	0.828476	158.275	Kaladp0032s0299.1
candidate	Kaladp0878s0025.can6	a	0.742878	75.0315	Kaladp0036s0158.1
candidate	Kaladp0878s0025.can6	a	0.971463	118.466	Kaladp0039s0333.1
candidate	Kaladp0878s0025.can6	a	0.739569	264.489	Kaladp0040s0629.1
candidate	Kaladp0878s0025.can6	a	0.730346	154.138	Kaladp0042s0269.1
candidate	Kaladp0878s0025.can6	a	0.958099	177.037	Kaladp0043s0193.1
candidate	Kaladp0878s0025.can6	a	0.808638	141.826	Kaladp0045s0101.1
candidate	Kaladp0878s0025.can6	a	0.847457	66.0397	Kaladp0045s0118.1
candidate	Kaladp0878s0025.can6	a	0.795281	78.7308	Kaladp0048s0192.1
candidate	Kaladp0878s0025.can6	a	0.978464	26.3308	Kaladp0048s0436.1
candidate	Kaladp0878s0025.can6	a	0.88347	289.993	Kaladp0048s0534.1
candidate	Kaladp0878s0025.can6	a	0.860605	162.157	Kaladp0048s0868.1
candidate	Kaladp0878s0025.can6	a	0.972586	123.533	Kaladp0050s0288.1
candidate	Kaladp0878s0025.can6	a	0.804894	149.063	Kaladp0055s0096.1
candidate	Kaladp0878s0025.can6	a	0.969565	64.5028	Kaladp0055s0201.1
candidate	Kaladp0878s0025.can6	a	0.940801	113.191	Kaladp0055s0536.1
candidate	Kaladp0878s0025.can6	a	0.753314	270.78	Kaladp0057s0098.1
candidate	Kaladp0878s0025.can6	a	0.769953	208.628	Kaladp0059s0351.1
candidate	Kaladp0878s0025.can6	a	0.989058	78.1344	Kaladp0060s0443.1
candidate	Kaladp0878s0025.can6	a	0.805349	122.17	Kaladp0064s0167.1
candidate	Kaladp0878s0025.can6	a	0.783054	157.511	Kaladp0068s0281.1
candidate	Kaladp0878s0025.can6	a	0.904042	93.5723	Kaladp0070s0186.1
candidate	Kaladp0878s0025.can6	a	0.910674	75.7966	Kaladp0071s0024.1
candidate	Kaladp0878s0025.can6	a	0.99922	69.1708	Kaladp0075s0057.1
candidate	Kaladp0878s0025.can6	a	0.805535	327.099	Kaladp0079s0014.1
candidate	Kaladp0878s0025.can6	a	0.79433	92.0163	Kaladp0080s0090.1
candidate	Kaladp0878s0025.can6	a	0.896317	147.458	Kaladp0080s0145.1
candidate	Kaladp0878s0025.can6	a	0.710342	46.5081	Kaladp0093s0080.1
candidate	Kaladp0878s0025.can6	a	0.999074	227.704	Kaladp0095s0551.1
candidate	Kaladp0878s0025.can6	a	0.872945	94.0399	Kaladp0095s0784.1
candidate	Kaladp0878s0025.can6	a	0.842077	35.6393	Kaladp0281s0003.1
candidate	Kaladp0878s0025.can6	a	0.875713	77.6659	Kaladp0481s0005.1
candidate	Kaladp0878s0025.can6	a	0.973462	91.3945	Kaladp0604s0001.1
candidate	Kaladp0878s0025.can6	a	0.969848	48.9324	Kaladp0674s0085.1
candidate	Kaladp0878s0025.can6	a	0.903901	71.1699	Kaladp0868s0011.1
candidate	Kaladp0878s0025.can6	a	0.889917	110.647	Kaladp0926s0002.1
candidate	Kaladp1154s0002.can4	r	0.917805	81.5824	Kaladp0006s0104.1
candidate	Kaladp1154s0002.can4	r	0.999996	20.4382	Kaladp0008s0204.1
candidate	Kaladp1154s0002.can4	r	0.859481	69.9644	Kaladp0011s0568.1
candidate	Kaladp1154s0002.can4	r	0.99547	13.2239	Kaladp0011s0966.1
candidate	Kaladp1154s0002.can4	r	0.85642	24.7709	Kaladp0011s1164.1
candidate	Kaladp1154s0002.can4	r	0.962275	30.1121	Kaladp0011s1337.1
candidate	Kaladp1154s0002.can4	r	0.799211	100.352	Kaladp0018s0274.1
candidate	Kaladp1154s0002.can4	r	0.938942	89.3076	Kaladp0022s0046.1
candidate	Kaladp1154s0002.can4	r	0.906722	81.1892	Kaladp0031s0128.1
candidate	Kaladp1154s0002.can4	r	0.999858	78.3718	Kaladp0033s0267.1
candidate	Kaladp1154s0002.can4	r	0.904399	15.7463	Kaladp0036s0166.1
candidate	Kaladp1154s0002.can4	r	0.893262	123.012	Kaladp0036s0272.1
candidate	Kaladp1154s0002.can4	r	0.931056	126.722	Kaladp0038s0111.1
candidate	Kaladp1154s0002.can4	r	0.834382	137.094	Kaladp0038s0112.1
candidate	Kaladp1154s0002.can4	r	0.808309	30.4532	Kaladp0039s0051.1
candidate	Kaladp1154s0002.can4	r	0.95056	54.1135	Kaladp0039s0566.1
candidate	Kaladp1154s0002.can4	r	0.956765	248.485	Kaladp0039s0603.1
candidate	Kaladp1154s0002.can4	r	0.984794	52.7605	Kaladp0042s0118.1
candidate	Kaladp1154s0002.can4	r	0.982456	295.476	Kaladp0048s0655.1
candidate	Kaladp1154s0002.can4	r	0.785034	80.2637	Kaladp0050s0039.1
candidate	Kaladp1154s0002.can4	r	0.99062	33.9018	Kaladp0051s0107.1
candidate	Kaladp1154s0002.can4	r	0.784121	53.1985	Kaladp0058s0309.1
candidate	Kaladp1154s0002.can4	r	0.998308	44.0491	Kaladp0058s0407.1
candidate	Kaladp1154s0002.can4	r	0.873703	197.598	Kaladp0059s0118.1
candidate	Kaladp1154s0002.can4	r	0.944152	347.11	Kaladp0062s0060.1
candidate	Kaladp1154s0002.can4	r	0.799994	70.9071	Kaladp0064s0091.1
candidate	Kaladp1154s0002.can4	r	0.852721	294.251	Kaladp0066s0093.1
candidate	Kaladp1154s0002.can4	r	0.898551	31.7685	Kaladp0067s0109.1
candidate	Kaladp1154s0002.can4	r	0.999869	75.2295	Kaladp0071s0311.1
candidate	Kaladp1154s0002.can4	r	0.882229	22.415	Kaladp0072s0002.1
candidate	Kaladp1154s0002.can4	r	0.891894	18.8863	Kaladp0091s0007.1
candidate	Kaladp1154s0002.can4	a	0.846922	14.1802	Kaladp0095s0568.1
candidate	Kaladp1154s0002.can4	r	0.998693	117.573	Kaladp0095s0727.1
candidate	Kaladp1154s0002.can4	r	0.994776	56.9195	Kaladp0417s0010.1
candidate	Kaladp1154s0002.can4	r	0.974168	122.321	Kaladp0674s0067.1
candidate	Kaladp1154s0002.can4	r	0.997254	142.485	Kaladp0674s0088.1
candidate	Kaladp1154s0002.can4	r	0.989923	78.3806	Kaladp0674s0124.1
candidate	Kaladp1154s0002.can4	r	0.994798	114.123	Kaladp0760s0003.1
candidate	Kaladp1154s0002.can4	r	0.998768	81.1466	Kaladp0889s0001.1
candidate	Kaladp1154s0002.can4	r	0.899839	28.3925	Kaladp1251s0001.1
