# Supplementary material for: Inference of Gene Regulatory Network Uncovers the Linkage between Circadian Clock and Crassulacean Acid Metabolism in Kalanchoë fedtschenkoi
Source: Cells. 2021 Aug 27;10(9):2217. doi: 10.3390/cells10092217 (PMC8471846; doi:10.3390/cells10092217)
Supplement: Supplementary file 1 [file cells-10-02217-s001.zip › table_S5.xlsx]

## Sheet: Sheet1
Table S5. Regulatory relationships between clock transcription factors and stomata-related genes in Kalanchoë fedtschenkoi as inferred from LEM.
Clock TFs	Annotated or Known Stomata-related Genes			New Stomata-related Genes			Grand Total
	Activates	Represses	Total	Activates	Represses	Total
Kaladp0007s0017	5	1	6	83	4	87	93
Kaladp0674s0030	5	6	11	43	32	75	86
Kaladp0878s0025	6		6	52	1	53	59
Kaladp0748s0043	1	1	2	37	16	53	55
Kaladp0060s0264	5		5	50		50	55
Kaladp0099s0129	6		6	45		45	51
Kaladp1154s0002		4	4	1	35	36	40
Kaladp0009s0042	1	1	2	9	22	31	33
Kaladp0011s1342	3	2	5	7	16	23	28
Kaladp0607s0046	1		1	16		16	17
Kaladp0047s0123 (LNK1)				16		16	16
Kaladp0101s0041 (PRR7)		1	1		12	12	13
Kaladp0059s0037 (ELF4)					10	10	10
Kaladp0496s0018 (CCA1/LHY)					4	4	4
Kaladp0032s0115 (PRR9/5)					4	4	4
Kaladp0066s0115 (CCA1/LHY)					4	4	4
Kaladp0033s0047. (LUX/NOX)					3	3	3
Kaladp0055s0349 (RVE6)				2		2	2
Kaladp0022s0168 (RVE6)				2		2	2
Kaladp0577s0020 (RVE8)				1		1	1
Kaladp0037s0163 (ELF4)					1	1	1
Kaladp0040s0446 (TOC1)					1	1	1
Kaladp0039s0732 (ELF3)					1	1	1
Kaladp0032s0054 (CHE)					1	1	1
Kaladp0019s0045 (RVE6)				1		1	1
Kaladp0045s0206 (ELF4)					1	1	1
Grand Total	33	16	49	365	168	533	582
