# Supplementary material for: Inference of Gene Regulatory Network Uncovers the Linkage between Circadian Clock and Crassulacean Acid Metabolism in Kalanchoë fedtschenkoi
Source: Cells. 2021 Aug 27;10(9):2217. doi: 10.3390/cells10092217 (PMC8471846; doi:10.3390/cells10092217)
Supplement: Supplementary file 1 [file cells-10-02217-s001.zip › table_S6.csv]

Table S6. Gene targets and their respective phase calls for clock genes involved in the evening complex of the plant circadian clock
Regulator	Target	2	4	6	8	10	12	14	16	18	20	22	24	Phase Call
Kaladp0033s0047.lux_nox	Kaladp0043s0142.1	0.113103857	0.112855893	-0.634877477	-0.803783139	-0.728261116	-0.74796393	-0.704669351	-0.834616614	-0.596527231	1.059596649	2.077041762	1.688100696	22
Kaladp0033s0047.lux_nox	Kaladp0666s0043.1	0.566157524	-0.368712244	-0.615487809	-0.788838395	-0.774783554	-0.773178539	-0.816192428	-0.684892607	-0.353236506	0.762777659	2.15246538	1.693921519	22
Kaladp0033s0047.lux_nox	Kaladp0470s0001.1	0.420528521	-0.378445964	-0.897577427	-1.155058958	-1.170111896	-1.161608935	-0.800695812	0.300119677	1.235655132	1.557177118	0.888054885	1.16196366	20
Kaladp0039s0732.elf3	Kaladp0011s1031.1	0.390797212	1.406958085	1.272689062	-0.67224736	-0.219604566	-0.172442215	-1.28962523	-1.307671686	-1.107796121	-0.424184896	0.476751556	1.646376159	24
Kaladp0037s0163.elf4	Kaladp0033s0026.1	0.661173865	-0.582350249	-0.708753795	-0.720166163	-0.735568911	-0.736550767	-0.719244388	-0.64654378	-0.392754888	0.698642245	1.885953419	1.996163413	24
Kaladp0045s0206.elf4	Kaladp0536s0007.1	1.561712843	0.283639732	-0.456122793	-0.762209442	-1.018740237	-1.148420857	-1.033298044	-0.672758517	-0.219155872	0.441685373	1.521333146	1.502334667	2
