# Supplementary material for: Inference of Gene Regulatory Network Uncovers the Linkage between Circadian Clock and Crassulacean Acid Metabolism in Kalanchoë fedtschenkoi
Source: Cells. 2021 Aug 27;10(9):2217. doi: 10.3390/cells10092217 (PMC8471846; doi:10.3390/cells10092217)
Supplement: Supplementary file 1 [file cells-10-02217-s001.zip › table_S7.csv]

Table S7. ClueGo gene ontology enrichment results for stomata-related genes predicted be controlled by the circadian clock.
GO Term	Term PValue Corrected with Bonferroni step down	GOGroups	Group Pvalue	Group Genes
Protein Phosphorylation	1.43E-38	Group7	4.00E-09	Kaladp0003s0080.1|Kaladp0003s0150.1|Kaladp0005s0009.1|Kaladp0008s0271.1|Kaladp0008s0403.1|Kaladp0008s0539.1|Kaladp0008s0541.1|Kaladp0008s0641.1|Kaladp0008s0642.1|Kaladp0010s0008.1|Kaladp0010s0051.1|Kaladp0011s0022.1|Kaladp0011s0287.1|Kaladp0011s0349.1|Kaladp0011s0363.1|Kaladp0011s0443.1|Kaladp0011s0455.1|Kaladp0011s0614.1|Kaladp0011s0966.1|Kaladp0011s1031.1|Kaladp0011s1096.1|Kaladp0011s1362.1|Kal…
phosphorylation	6.99E-32	Group7	4.00E-09	Kaladp0003s0080.1|Kaladp0003s0150.1|Kaladp0005s0009.1|Kaladp0008s0271.1|Kaladp0008s0403.1|Kaladp0008s0539.1|Kaladp0008s0541.1|Kaladp0008s0641.1|Kaladp0008s0642.1|Kaladp0010s0008.1|Kaladp0010s0051.1|Kaladp0011s0022.1|Kaladp0011s0287.1|Kaladp0011s0349.1|Kaladp0011s0363.1|Kaladp0011s0443.1|Kaladp0011s0455.1|Kaladp0011s0614.1|Kaladp0011s0966.1|Kaladp0011s1031.1|Kaladp0011s1096.1|Kaladp0011s1362.1|Kal…
phosphate-containing compound metabolic process	4.76E-27	Group7	4.00E-09	Kaladp0003s0080.1|Kaladp0003s0150.1|Kaladp0005s0009.1|Kaladp0008s0271.1|Kaladp0008s0403.1|Kaladp0008s0539.1|Kaladp0008s0541.1|Kaladp0008s0641.1|Kaladp0008s0642.1|Kaladp0010s0008.1|Kaladp0010s0051.1|Kaladp0011s0022.1|Kaladp0011s0287.1|Kaladp0011s0349.1|Kaladp0011s0363.1|Kaladp0011s0443.1|Kaladp0011s0455.1|Kaladp0011s0614.1|Kaladp0011s0966.1|Kaladp0011s1031.1|Kaladp0011s1096.1|Kaladp0011s1362.1|Kal…
cellular protein modification process	1.52E-24	Group7	4.00E-09	Kaladp0003s0080.1|Kaladp0003s0150.1|Kaladp0005s0009.1|Kaladp0008s0271.1|Kaladp0008s0403.1|Kaladp0008s0539.1|Kaladp0008s0541.1|Kaladp0008s0641.1|Kaladp0008s0642.1|Kaladp0010s0008.1|Kaladp0010s0051.1|Kaladp0011s0022.1|Kaladp0011s0287.1|Kaladp0011s0349.1|Kaladp0011s0363.1|Kaladp0011s0443.1|Kaladp0011s0455.1|Kaladp0011s0614.1|Kaladp0011s0966.1|Kaladp0011s1031.1|Kaladp0011s1096.1|Kaladp0011s1362.1|Kal…
macromolecular modification	2.51E-22	Group7	4.00E-09	Kaladp0003s0080.1|Kaladp0003s0150.1|Kaladp0005s0009.1|Kaladp0008s0271.1|Kaladp0008s0403.1|Kaladp0008s0539.1|Kaladp0008s0541.1|Kaladp0008s0641.1|Kaladp0008s0642.1|Kaladp0010s0008.1|Kaladp0010s0051.1|Kaladp0011s0022.1|Kaladp0011s0287.1|Kaladp0011s0349.1|Kaladp0011s0363.1|Kaladp0011s0443.1|Kaladp0011s0455.1|Kaladp0011s0614.1|Kaladp0011s0966.1|Kaladp0011s1031.1|Kaladp0011s1096.1|Kaladp0011s1362.1|Kal…
cellular protein metabolic process	1.68E-12	Group7	4.00E-09	Kaladp0003s0080.1|Kaladp0003s0150.1|Kaladp0005s0009.1|Kaladp0008s0271.1|Kaladp0008s0403.1|Kaladp0008s0539.1|Kaladp0008s0541.1|Kaladp0008s0641.1|Kaladp0008s0642.1|Kaladp0010s0008.1|Kaladp0010s0051.1|Kaladp0011s0022.1|Kaladp0011s0287.1|Kaladp0011s0349.1|Kaladp0011s0363.1|Kaladp0011s0443.1|Kaladp0011s0455.1|Kaladp0011s0614.1|Kaladp0011s0966.1|Kaladp0011s1031.1|Kaladp0011s1096.1|Kaladp0011s1362.1|Kal…
protein metabolic process	6.23E-10	Group7	4.00E-09	Kaladp0003s0080.1|Kaladp0003s0150.1|Kaladp0005s0009.1|Kaladp0008s0271.1|Kaladp0008s0403.1|Kaladp0008s0539.1|Kaladp0008s0541.1|Kaladp0008s0641.1|Kaladp0008s0642.1|Kaladp0010s0008.1|Kaladp0010s0051.1|Kaladp0011s0022.1|Kaladp0011s0287.1|Kaladp0011s0349.1|Kaladp0011s0363.1|Kaladp0011s0443.1|Kaladp0011s0455.1|Kaladp0011s0614.1|Kaladp0011s0966.1|Kaladp0011s1031.1|Kaladp0011s1096.1|Kaladp0011s1362.1|Kal…
Signal Transduction	1.23E-04	Group5	8.59E-06	Kaladp0003s0150.1|Kaladp0005s0054.1|Kaladp0008s0539.1|Kaladp0009s0046.1|Kaladp0018s0289.1|Kaladp0020s0127.1|Kaladp0022s0098.1|Kaladp0024s0640.1|Kaladp0030s0061.1|Kaladp0033s0113.1|Kaladp0034s0052.1|Kaladp0039s0051.1|Kaladp0040s0317.1|Kaladp0042s0372.1|Kaladp0043s0077.1|Kaladp0043s0152.1|Kaladp0045s0526.1|Kaladp0048s0073.1|Kaladp0048s0468.1|Kaladp0050s0105.1|Kaladp0053s0096.1|Kaladp0053s0569.1|Kal…
Peptidyl-tyrosine Phosphyorylation	1.10E-03	Group6	6.67E-05	Kaladp0008s0403.1|Kaladp0018s0305.1|Kaladp0028s0077.1|Kaladp0039s0051.1|Kaladp0043s0152.1|Kaladp0045s0449.1|Kaladp0053s0623.1|Kaladp0059s0329.1|Kaladp0072s0002.1|Kaladp0080s0161.1|Kaladp0208s0022.1|Kaladp0674s0085.1
Phosphorelay Signal Transduction System	7.47E-03	Group0	3.81E-04	Kaladp0003s0150.1|Kaladp0005s0054.1|Kaladp0033s0113.1|Kaladp0045s0526.1|Kaladp0053s0569.1|Kaladp0055s0063.1|Kaladp0066s0114.1|Kaladp0071s0246.1|Kaladp0095s0551.1|Kaladp0095s0839.1|Kaladp1314s0010.1
Signal Transduction by Protein Phosphorylation	9.92E-03	Group2	4.09E-04	Kaladp0003s0150.1|Kaladp0008s0539.1|Kaladp0033s0113.1|Kaladp0034s0052.1|Kaladp0039s0051.1|Kaladp0043s0152.1|Kaladp0045s0526.1|Kaladp0055s0063.1|Kaladp0076s0219.1|Kaladp0079s0164.1|Kaladp0095s0634.1|Kaladp0515s0007.1|Kaladp1176s0001.1
Negative Regulation of Molecular Function	2.75E-02	Group3	8.60E-04	Kaladp0033s0113.1|Kaladp0038s0111.1|Kaladp0038s0112.1|Kaladp0052s0011.1|Kaladp0055s0063.1|Kaladp0076s0365.1|Kaladp0095s0255.1|Kaladp0095s0256.1|Kaladp0095s0257.1
Polysaccharide Catabolic Process	2.97E-02	Group1	6.26E-04	Kaladp0008s0911.1|Kaladp0011s0052.1|Kaladp0024s0371.1|Kaladp0031s0128.1|Kaladp0038s0111.1|Kaladp0038s0112.1|Kaladp0040s0629.1|Kaladp0047s0189.1|Kaladp0052s0011.1|Kaladp0055s0130.1|Kaladp0076s0365.1
Protein Dephosphorylation	3.15E-02	Group4	3.35E-04	Kaladp0008s0539.1|Kaladp0011s0363.1|Kaladp0011s0443.1|Kaladp0022s0098.1|Kaladp0036s0107.1|Kaladp0036s0114.1|Kaladp0039s0067.1|Kaladp0048s0572.1|Kaladp0050s0105.1|Kaladp0055s0063.1|Kaladp0058s0407.1|Kaladp0059s0351.1|Kaladp0060s0196.1|Kaladp0070s0092.1|Kaladp0079s0164.1|Kaladp0080s0161.1|Kaladp0085s0099.1|Kaladp0091s0007.1|Kaladp0550s0070.1|Kaladp0674s0116.1|Kaladp0748s0003.1|Kaladp0868s0011.1
